# Supplementary material for: Penta­ammonium hepta­sodium bis­[penta­kis(μ2-oxido)deca­oxido­bis­(μ5-phosphato)penta­molybdenum(VI)] henicosa­hydrate
Source: Acta Crystallogr Sect E Struct Rep Online. 2010 Feb 20;66(Pt 3):i20–1. doi: 10.1107/S160053681000601X (PMC2983582; doi:10.1107/S160053681000601X)
Supplement: Supplementary file 1 [file e-66-00i20-sup1.cif]

##############################################################################
###                                                                        ###
###        Electronic paper (Acta Crystallographica Section E)             ###
###                                                                        ###
##############################################################################
#                                                                            #
# This CIF contains the data in a paper accepted for publication in Acta     #
# Crystallographica Section E. It conforms to the requirements of Notes      #
# for Authors for Section E, and has been peer reviewed under the auspices   #
# of the IUCr Commission on Journals.                                        #
#                                                                            #
# Full details of the Crystallographic Information File format               #
# are given in the paper "The Crystallographic Information File (CIF):       #
# a New Standard Archive File for Crystallography" by S. R. Hall, F. H.      #
# Allen and I. D. Brown [Acta Cryst. (1991), A47, 655-685].                  #
#                                                                            #
# The current version of the core CIF dictionary is obtainable from          #
# ftp://ftp.iucr.org/pub/cif_core.dic. The current version number is 2.4.    #
#                                                                            #
# Software is freely available for graphical display of the structure(s) in  #
# this CIF.  For information consult the CIF home page http://www.iucr.org/  #
# cif/home.html                                                              #
#                                                                            #
# This file may be used for bona fide research purposes within the           #
# scientific community so long as proper attribution is given to the journal # 
# article from which it was obtained.                                        #
#                                                                            #
##############################################################################
                                             
data_I
_audit_creation_method     SHELXL-97
_chemical_name_systematic
;
Pentaammonium heptasodium bis[pentakis(\m~2~-oxido)decaoxidobis(\m~5~-
phosphato)pentamolybdenum(VI)] henicosahydrate
;
_chemical_name_common
;
Pentaammoniun heptasodium heteropolyoxometallate heneicosahydrate
;
_chemical_formula_moiety     '5(H4 N +), 7(Na +), 2(Mo5 O23 P2 6-), 21(H2 O)'
_chemical_formula_sum     'H62 Mo10 N5 Na7 O67 P4'
_chemical_formula_iupac     '(N H4)5 Na7 [Mo5 P2 O23]2, 21H2 O'
_chemical_formula_weight     2448.76
_chemical_melting_point     ?
_symmetry_cell_setting     'triclinic'
_symmetry_space_group_name_H-M     'P -1'
_symmetry_space_group_name_Hall     '-p 1'
loop_
    _symmetry_equiv_pos_as_xyz
    'x, y, z'
    '-x, -y, -z'
_cell_length_a     9.2299(3)
_cell_length_b     18.3516(6)
_cell_length_c     19.7918(6)
_cell_angle_alpha     73.8600(10)
_cell_angle_beta     85.323(3)
_cell_angle_gamma     75.772(2)
_cell_volume     3121.17(17)
_cell_formula_units_Z     2
_cell_measurement_reflns_used     33624
_cell_measurement_theta_min     1.37
_cell_measurement_theta_max     38.00
_cell_measurement_temperature     298(2)
_exptl_crystal_description     'paralellipiped'
_exptl_crystal_colour     'colourless'
_exptl_crystal_size_max     0.42
_exptl_crystal_size_mid     0.14
_exptl_crystal_size_min     0.08
_exptl_crystal_density_diffrn     2.606
_exptl_crystal_density_meas     ?
_exptl_crystal_density_method     'not measured'
_exptl_crystal_F_000     2380
_exptl_absorpt_coefficient_mu     2.228
_exptl_absorpt_correction_type     multi-scan
_exptl_absorpt_process_details     '(SADABS; Bruker, 2005)'
_exptl_absorpt_correction_T_min     0.695
_exptl_absorpt_correction_T_max     0.837
_diffrn_ambient_temperature     298(2)
_diffrn_radiation_type     MoK\a
_diffrn_radiation_wavelength     0.71073
_diffrn_radiation_source     'fine-focus sealed tube'
_diffrn_radiation_monochromator     graphite
_diffrn_measurement_device_type     'Bruker X8 APEXII Diffractometer'
_diffrn_measurement_method     '\f and \w scans'
_diffrn_detector_area_resol_mean     ?
_diffrn_reflns_number     132450
_diffrn_reflns_av_R_equivalents     0.0242
_diffrn_reflns_av_sigmaI/netI     0.0212
_diffrn_reflns_theta_min     1.37
_diffrn_reflns_theta_max     38.00
_diffrn_reflns_theta_full     38.00
_diffrn_measured_fraction_theta_max     0.990
_diffrn_measured_fraction_theta_full     0.990
_diffrn_reflns_limit_h_min     -15
_diffrn_reflns_limit_h_max     15
_diffrn_reflns_limit_k_min     -31
_diffrn_reflns_limit_k_max     31
_diffrn_reflns_limit_l_min     -34
_diffrn_reflns_limit_l_max     34
_diffrn_standards_number     0
_diffrn_standards_interval_count     .
_diffrn_standards_interval_time     .
_diffrn_standards_decay_%     ?
_refine_special_details
;
Refinement of <i>F</i>^2^ against ALL reflections. The weighted <i>R</i>-factor
wR and goodness of fit <i>S</i> are based on <i>F</i>^2^, conventional
<i>R</i>-factors <i>R</i> are based on <i>F</i>, with <i>F</i> set to zero for
negative <i>F</i>^2^. The threshold expression of <i>F</i>^2^ >
\s(<i>F</i>^2^) is used only for calculating <i>R</i>-factors(gt) etc. and is
not relevant to the choice of reflections for refinement. <i>R</i>-factors
based on <i>F</i>^2^ are statistically about twice as large as those based on
<i>F</i>, and <i>R</i>- factors based on ALL data will be even larger.
;
_reflns_number_total     33626
_reflns_number_gt     28095
_reflns_threshold_expression     >2sigma(I)
_refine_ls_structure_factor_coef     Fsqd
_refine_ls_matrix_type     full
_refine_ls_R_factor_all     0.0323
_refine_ls_R_factor_gt     0.0222
_refine_ls_wR_factor_gt     0.0506
_refine_ls_wR_factor_ref     0.0569
_refine_ls_goodness_of_fit_ref     1.088
_refine_ls_restrained_S_all     1.088
_refine_ls_number_reflns     33626
_refine_ls_number_parameters     839
_refine_ls_number_restraints     0
_refine_ls_hydrogen_treatment     constr
_refine_ls_weighting_scheme     calc
_refine_ls_weighting_details
         'calc w=1/[\s^2^(Fo^2^)+(0.0181P)^2^+2.3233P] where P=(Fo^2^+2Fc^2^)/3'
_atom_sites_solution_hydrogens     geom
_atom_sites_solution_primary     direct
_atom_sites_solution_secondary     difmap
_refine_ls_shift/su_max     0.005
_refine_ls_shift/su_mean     0.000
_refine_diff_density_max     0.994
_refine_diff_density_min     -0.764
_refine_ls_extinction_method     SHELXL
_refine_ls_extinction_coef     0.00095(3)
_refine_ls_extinction_expression
                                  'Fc^*^=kFc[1+0.001xFc^2^\l^3^/sin(2\q)]^-1/4^'
loop_
    _atom_type_symbol
    _atom_type_description
    _atom_type_scat_dispersion_real
    _atom_type_scat_dispersion_imag
    _atom_type_scat_source
    'O' 'O' 0.0106 0.0060
                         'International Tables Vol C Tables 4.2.6.8 and 6.1.1.4'
    'H' 'H' 0.0000 0.0000
                         'International Tables Vol C Tables 4.2.6.8 and 6.1.1.4'
    'Na' 'Na' 0.0362 0.0249
                         'International Tables Vol C Tables 4.2.6.8 and 6.1.1.4'
    'P' 'P' 0.1023 0.0942
                         'International Tables Vol C Tables 4.2.6.8 and 6.1.1.4'
    'Mo' 'Mo' -1.6832 0.6857
                         'International Tables Vol C Tables 4.2.6.8 and 6.1.1.4'
    'N' 'N' 0.0061 0.0033
                         'International Tables Vol C Tables 4.2.6.8 and 6.1.1.4'
_computing_data_collection     'APEX2 (Bruker, 2005)'
_computing_cell_refinement     'SAINT (Bruker, 2005)'
_computing_data_reduction     'SAINT (Bruker, 2005)'
_computing_structure_solution     'SHELXS97 (Sheldrick, 2008)'
_computing_structure_refinement     'SHELXL97 (Sheldrick, 2008)'
_computing_molecular_graphics
                  'ORTEP-3 for Windows (Farrugia, 1997) and PLATON (Spek, 2009)'
_computing_publication_material
                                   'WinGX publication routines (Farrugia, 1999)'
loop_
    _atom_site_type_symbol
    _atom_site_label
    _atom_site_fract_x
    _atom_site_fract_y
    _atom_site_fract_z
    _atom_site_U_iso_or_equiv
    _atom_site_adp_type
    _atom_site_calc_flag
    _atom_site_refinement_flags
    _atom_site_occupancy
    _atom_site_disorder_assembly
    _atom_site_disorder_group
    Mo Mo1A 0.492310(12) 0.902494(7) 0.343660(6) 0.01467(2) Uani d . 1 . .
    Mo Mo2A 0.735113(12) 0.814966(7) 0.215956(6) 0.01368(2) Uani d . 1 . .
    Mo Mo3A 0.873090(13) 0.628793(7) 0.303128(6) 0.01678(2) Uani d . 1 . .
    Mo Mo4A 0.678462(13) 0.587156(7) 0.453493(6) 0.01620(2) Uani d . 1 . .
    Mo Mo5A 0.433389(12) 0.748439(7) 0.472935(6) 0.01530(2) Uani d . 1 . .
    P P1A 0.48960(4) 0.71885(2) 0.308740(17) 0.01286(5) Uani d . 1 . .
    P P2A 0.79211(3) 0.75969(2) 0.402960(17) 0.01274(5) Uani d . 1 . .
    O O1A 0.34812(11) 0.69257(7) 0.30366(6) 0.02106(19) Uani d . 1 . .
    O O2A 0.53301(11) 0.76604(6) 0.23641(5) 0.01649(17) Uani d . 1 . .
    O O3A 0.46154(11) 0.77456(6) 0.35793(5) 0.01569(16) Uani d . 1 . .
    O O4A 0.62074(11) 0.64826(6) 0.33780(5) 0.01611(16) Uani d . 1 . .
    O O5A 0.94463(11) 0.74016(7) 0.43521(6) 0.0215(2) Uani d . 1 . .
    O O6A 0.71593(11) 0.84625(6) 0.39166(5) 0.01732(17) Uani d . 1 . .
    O O7A 0.68843(11) 0.71080(6) 0.45080(5) 0.01592(16) Uani d . 1 . .
    O O8A 0.80787(11) 0.74280(6) 0.32905(5) 0.01586(16) Uani d . 1 . .
    O O9A 0.31315(12) 0.93039(7) 0.31154(6) 0.0243(2) Uani d . 1 . .
    O O10A 0.67181(12) 0.85621(7) 0.13130(5) 0.02108(19) Uani d . 1 . .
    O O11A 0.84747(16) 0.55099(7) 0.27801(7) 0.0302(3) Uani d . 1 . .
    O O12A 0.64223(15) 0.50469(7) 0.44157(7) 0.0278(2) Uani d . 1 . .
    O O13A 0.24416(13) 0.75961(8) 0.47347(7) 0.0309(3) Uani d . 1 . .
    O O14A 0.52178(14) 0.98849(7) 0.35016(7) 0.0258(2) Uani d . 1 . .
    O O15A 0.89771(12) 0.84629(7) 0.21162(6) 0.02135(19) Uani d . 1 . .
    O O16A 1.06197(13) 0.62069(9) 0.29542(7) 0.0341(3) Uani d . 1 . .
    O O17A 0.74864(14) 0.55493(7) 0.53758(6) 0.0265(2) Uani d . 1 . .
    O O18A 0.47398(15) 0.73386(8) 0.55946(6) 0.0274(2) Uani d . 1 . .
    O O19A 0.60715(11) 0.88732(6) 0.26208(5) 0.01796(17) Uani d . 1 . .
    O O20A 0.81587(12) 0.70838(6) 0.21550(5) 0.01797(17) Uani d . 1 . .
    O O21A 0.86607(11) 0.58826(6) 0.40407(5) 0.01919(18) Uani d . 1 . .
    O O22A 0.47846(11) 0.64131(6) 0.46786(6) 0.01934(18) Uani d . 1 . .
    O O23A 0.44199(12) 0.85665(6) 0.44104(5) 0.01914(18) Uani d . 1 . .
    Mo Mo1B 0.215242(12) 0.815178(6) 0.718288(5) 0.01292(2) Uani d . 1 . .
    Mo Mo2B -0.025676(12) 0.907008(6) 0.843473(6) 0.01376(2) Uani d . 1 . .
    Mo Mo3B -0.081624(12) 0.756868(7) 0.978050(6) 0.01538(2) Uani d . 1 . .
    Mo Mo4B 0.167731(12) 0.593177(7) 0.963923(6) 0.01502(2) Uani d . 1 . .
    Mo Mo5B 0.362696(11) 0.634503(7) 0.813014(6) 0.01370(2) Uani d . 1 . .
    P P1B 0.27703(3) 0.76807(2) 0.906219(17) 0.01229(5) Uani d . 1 . .
    P P2B -0.02535(3) 0.719500(19) 0.817922(17) 0.01141(5) Uani d . 1 . .
    O O1B 0.42849(11) 0.75117(7) 0.93786(6) 0.02107(19) Uani d . 1 . .
    O O2B 0.19706(11) 0.85435(6) 0.89184(5) 0.01634(16) Uani d . 1 . .
    O O3B 0.28897(11) 0.74801(6) 0.83384(5) 0.01464(16) Uani d . 1 . .
    O O4B 0.17722(11) 0.71920(6) 0.95805(5) 0.01549(16) Uani d . 1 . .
    O O5B -0.16688(11) 0.69176(6) 0.81884(5) 0.01820(18) Uani d . 1 . .
    O O6B 0.01321(10) 0.76426(6) 0.74363(5) 0.01486(16) Uani d . 1 . .
    O O7B 0.10810(10) 0.64902(6) 0.84613(5) 0.01464(15) Uani d . 1 . .
    O O8B -0.04676(10) 0.77750(6) 0.86459(5) 0.01455(15) Uani d . 1 . .
    O O9B 0.37818(12) 0.84669(7) 0.71131(6) 0.02057(19) Uani d . 1 . .
    O O10B 0.00007(13) 0.99519(6) 0.84546(6) 0.0247(2) Uani d . 1 . .
    O O11B -0.03688(16) 0.74633(8) 1.06283(6) 0.0306(3) Uani d . 1 . .
    O O12B 0.23471(14) 0.56392(8) 1.04855(6) 0.0270(2) Uani d . 1 . .
    O O13B 0.54923(12) 0.63231(7) 0.80612(6) 0.0250(2) Uani d . 1 . .
    O O14B 0.15290(12) 0.85003(7) 0.63305(5) 0.02072(19) Uani d . 1 . .
    O O15B -0.20435(12) 0.93135(7) 0.81118(6) 0.0230(2) Uani d . 1 . .
    O O16B -0.27055(13) 0.76566(8) 0.98036(7) 0.0306(3) Uani d . 1 . .
    O O17B 0.13950(14) 0.50961(7) 0.95064(6) 0.0253(2) Uani d . 1 . .
    O O18B 0.34637(12) 0.55192(6) 0.79159(6) 0.0218(2) Uani d . 1 . .
    O O19B 0.08888(11) 0.88917(6) 0.76195(5) 0.01694(17) Uani d . 1 . .
    O O20B -0.07788(12) 0.86570(6) 0.94177(5) 0.01857(18) Uani d . 1 . .
    O O21B -0.03213(11) 0.64729(6) 0.97706(5) 0.01781(17) Uani d . 1 . .
    O O22B 0.35501(11) 0.59687(6) 0.91380(5) 0.01754(17) Uani d . 1 . .
    O O23B 0.29709(11) 0.70706(6) 0.72405(5) 0.01634(16) Uani d . 1 . .
    Na Na1 0.09393(8) 0.88130(4) 0.12276(4) 0.02741(13) Uani d . 1 . .
    Na Na2 0.44879(8) 0.90873(5) 0.05715(4) 0.03205(15) Uani d . 1 . .
    Na Na3 0.32566(11) 0.69247(6) 0.06676(5) 0.0475(2) Uani d . 1 . .
    Na Na4 0.06704(8) 1.08630(5) 0.44343(4) 0.03092(15) Uani d . 1 . .
    Na Na5 0.42461(8) 0.11186(4) 0.37681(4) 0.02557(13) Uani d . 1 . .
    Na Na6 0.89731(8) 0.47633(4) 0.19135(4) 0.02833(14) Uani d . 1 . .
    Na Na7 0.23473(7) 0.36371(4) 0.26312(4) 0.02572(13) Uani d . 1 . .
    O O1 0.13802(15) 0.50097(8) 0.18793(7) 0.0349(3) Uani d . 1 . .
    H H11 0.1883 0.5175 0.1507 0.042 Uiso d R 1 . .
    H H12 0.1380 0.5319 0.2135 0.042 Uiso d R 1 . .
    O O2 0.80373(18) 0.61051(8) 0.12368(7) 0.0367(3) Uani d . 1 . .
    H H21 0.8552 0.6219 0.0856 0.044 Uiso d R 1 . .
    H H22 0.8029 0.6464 0.1440 0.044 Uiso d R 1 . .
    O O3 0.62913(13) 0.07746(7) 0.45018(6) 0.0247(2) Uani d . 1 . .
    H H31 0.6022 0.1008 0.4829 0.030 Uiso d R 1 . .
    H H32 0.7062 0.0937 0.4306 0.030 Uiso d R 1 . .
    O O4 0.07634(18) 0.95082(9) 0.44777(8) 0.0388(3) Uani d . 1 . .
    H H41 0.0226 0.9483 0.4154 0.047 Uiso d R 1 . .
    H H42 0.1613 0.9197 0.4441 0.047 Uiso d R 1 . .
    O O5 0.30931(14) 0.89540(8) 0.17057(7) 0.0305(3) Uani d . 1 . .
    H H51 0.2935 0.9324 0.1910 0.037 Uiso d R 1 . .
    H H52 0.3727 0.8577 0.1967 0.037 Uiso d R 1 . .
    O O6 0.88411(14) 0.93215(7) 0.04955(6) 0.0255(2) Uani d . 1 . .
    H H61 0.8036 0.9204 0.0696 0.031 Uiso d R 1 . .
    H H62 0.9007 0.9106 0.0154 0.031 Uiso d R 1 . .
    O O7 0.29608(14) 1.08048(8) 0.49264(6) 0.0285(2) Uani d . 1 . .
    H H71 0.3299 1.0322 0.5140 0.034 Uiso d R 1 . .
    H H72 0.2947 1.1052 0.5238 0.034 Uiso d R 1 . .
    O O8 0.77938(14) 1.08752(8) -0.00967(6) 0.0284(2) Uani d . 1 . .
    H H81 0.8193 1.0390 0.0084 0.034 Uiso d R 1 . .
    H H82 0.7783 1.1094 0.0237 0.034 Uiso d R 1 . .
    O O9 0.02918(15) 1.22207(8) 0.44210(7) 0.0340(3) Uani d . 1 . .
    H H91 0.0378 1.2286 0.4828 0.041 Uiso d R 1 . .
    H H92 -0.0655 1.2310 0.4362 0.041 Uiso d R 1 . .
    O O10 0.89823(18) 0.95851(9) 0.34047(9) 0.0431(3) Uani d . 1 . .
    H H101 0.8709 1.0015 0.3083 0.052 Uiso d R 1 . .
    H H102 0.8217 0.9383 0.3480 0.052 Uiso d R 1 . .
    O O11 0.97177(19) 0.40736(11) 0.43052(9) 0.0483(4) Uani d . 1 . .
    H H111 1.0492 0.3742 0.4508 0.058 Uiso d R 1 . .
    H H112 0.9798 0.4515 0.4348 0.058 Uiso d R 1 . .
    O O12 0.29779(15) 0.24836(8) 0.36313(7) 0.0340(3) Uani d . 1 . .
    H H121 0.2204 0.2434 0.3897 0.041 Uiso d R 1 . .
    H H122 0.3532 0.2646 0.3859 0.041 Uiso d R 1 . .
    O O13 0.60970(18) 0.03813(9) 0.15981(9) 0.0421(3) Uani d . 1 . .
    H H131 0.6343 -0.0059 0.1909 0.051 Uiso d R 1 . .
    H H132 0.6907 0.0544 0.1504 0.051 Uiso d R 1 . .
    O O14 0.97224(15) 0.37508(8) 0.30176(7) 0.0306(3) Uani d . 1 . .
    H H141 0.9733 0.3798 0.3437 0.037 Uiso d R 1 . .
    H H142 0.9575 0.3293 0.3072 0.037 Uiso d R 1 . .
    O O15 0.20367(14) 1.10295(8) 0.32985(7) 0.0295(2) Uani d . 1 . .
    H H151 0.1455 1.1423 0.3027 0.035 Uiso d R 1 . .
    H H152 0.2219 1.0672 0.3079 0.035 Uiso d R 1 . .
    O O16 0.57481(17) 0.95301(9) -0.05286(8) 0.0368(3) Uani d . 1 . .
    H H161 0.5189 0.9503 -0.0844 0.044 Uiso d R 1 . .
    H H162 0.6604 0.9235 -0.0586 0.044 Uiso d R 1 . .
    O O17 0.49009(18) 0.76434(10) 0.08862(9) 0.0459(4) Uani d . 1 . .
    H H171 0.4343 0.7740 0.0530 0.055 Uiso d R 1 . .
    H H172 0.5799 0.7584 0.0719 0.055 Uiso d R 1 . .
    O O18 0.18027(19) 0.73673(10) 0.16301(10) 0.0514(4) Uani d . 1 . .
    H H181 0.2314 0.7056 0.1984 0.062 Uiso d R 1 . .
    H H182 0.1004 0.7201 0.1644 0.062 Uiso d R 1 . .
    O O19 0.5309(2) 0.58788(10) 0.08724(11) 0.0571(5) Uani d . 1 . .
    H H191 0.4706 0.5935 0.1219 0.069 Uiso d R 1 . .
    H H192 0.6172 0.5864 0.1018 0.069 Uiso d R 1 . .
    O O20 0.3219(2) 0.43251(11) 0.32741(9) 0.0601(5) Uani d . 1 . .
    H H201 0.3317 0.4783 0.3045 0.072 Uiso d R 1 . .
    H H202 0.2804 0.4380 0.3668 0.072 Uiso d R 1 . .
    O O21 0.3970(3) 0.56485(13) 0.24794(15) 0.0976(10) Uani d . 1 . .
    H H211 0.3734 0.6074 0.2608 0.117 Uiso d R 1 . .
    H H212 0.4884 0.5445 0.2604 0.117 Uiso d R 1 . .
    N N1 0.6411(2) 0.40411(12) 0.36141(10) 0.0471(5) Uani d . 1 . .
    H H11N 0.6534 0.4101 0.4023 0.057 Uiso d R 1 . .
    H H12N 0.5495 0.4016 0.3579 0.057 Uiso d R 1 . .
    H H13N 0.6600 0.4434 0.3288 0.057 Uiso d R 1 . .
    H H14N 0.7013 0.3614 0.3566 0.057 Uiso d R 1 . .
    N N2 0.11305(15) 0.81900(9) 0.32080(8) 0.0282(3) Uani d . 1 . .
    H H21N 0.0788 0.8036 0.3631 0.034 Uiso d R 1 . .
    H H22N 0.1515 0.8585 0.3177 0.034 Uiso d R 1 . .
    H H23N 0.1812 0.7812 0.3112 0.034 Uiso d R 1 . .
    H H24N 0.0408 0.8327 0.2912 0.034 Uiso d R 1 . .
    N N3 0.40355(15) 0.17946(9) 0.17830(8) 0.0272(3) Uani d . 1 . .
    H H31N 0.3325 0.2178 0.1847 0.033 Uiso d R 1 . .
    H H32N 0.4735 0.1694 0.2085 0.033 Uiso d R 1 . .
    H H33N 0.4400 0.1921 0.1360 0.033 Uiso d R 1 . .
    H H34N 0.3682 0.1385 0.1839 0.033 Uiso d R 1 . .
    N N4 0.20062(16) 0.61691(8) 0.42575(8) 0.0266(3) Uani d . 1 . .
    H H41N 0.2412 0.6370 0.3861 0.032 Uiso d R 1 . .
    H H42N 0.1203 0.6498 0.4335 0.032 Uiso d R 1 . .
    H H43N 0.2631 0.6064 0.4595 0.032 Uiso d R 1 . .
    H H44N 0.1779 0.5744 0.4240 0.032 Uiso d R 1 . .
    N N5 0.32188(16) 0.37776(8) 0.06106(7) 0.0258(3) Uani d . 1 . .
    H H51N 0.3937 0.3413 0.0517 0.031 Uiso d R 1 . .
    H H52N 0.2747 0.3584 0.0989 0.031 Uiso d R 1 . .
    H H53N 0.3587 0.4145 0.0674 0.031 Uiso d R 1 . .
    H H54N 0.2603 0.3968 0.0263 0.031 Uiso d R 1 . .
loop_
    _atom_site_aniso_label
    _atom_site_aniso_U_11
    _atom_site_aniso_U_22
    _atom_site_aniso_U_33
    _atom_site_aniso_U_12
    _atom_site_aniso_U_13
    _atom_site_aniso_U_23
    Mo1A 0.01617(4) 0.01225(5) 0.01538(5) -0.00185(3) 0.00054(3) -0.00482(4)
    Mo2A 0.01413(4) 0.01481(5) 0.01165(4) -0.00409(3) 0.00129(3) -0.00259(3)
    Mo3A 0.01754(5) 0.01578(5) 0.01542(5) -0.00018(4) 0.00213(3) -0.00550(4)
    Mo4A 0.02082(5) 0.01240(5) 0.01418(5) -0.00345(4) 0.00126(4) -0.00243(4)
    Mo5A 0.01518(4) 0.01755(5) 0.01396(4) -0.00465(4) 0.00283(3) -0.00563(4)
    P1A 0.01306(12) 0.01411(14) 0.01280(13) -0.00474(10) 0.00051(10)
                                                                    -0.00464(11)
    P2A 0.01218(12) 0.01468(14) 0.01270(13) -0.00422(10) 0.00020(9) -0.00498(11)
    O1A 0.0167(4) 0.0261(5) 0.0247(5) -0.0107(4) 0.0004(3) -0.0089(4)
    O2A 0.0171(4) 0.0202(5) 0.0126(4) -0.0065(3) -0.0001(3) -0.0033(3)
    O3A 0.0193(4) 0.0145(4) 0.0138(4) -0.0031(3) 0.0007(3) -0.0056(3)
    O4A 0.0179(4) 0.0138(4) 0.0162(4) -0.0022(3) -0.0004(3) -0.0044(3)
    O5A 0.0142(4) 0.0290(6) 0.0231(5) -0.0043(4) -0.0033(3) -0.0095(4)
    O6A 0.0192(4) 0.0148(4) 0.0200(4) -0.0051(3) -0.0006(3) -0.0069(4)
    O7A 0.0166(4) 0.0164(4) 0.0155(4) -0.0057(3) 0.0021(3) -0.0044(3)
    O8A 0.0194(4) 0.0160(4) 0.0125(4) -0.0046(3) 0.0015(3) -0.0043(3)
    O9A 0.0199(5) 0.0229(5) 0.0268(5) -0.0003(4) -0.0035(4) -0.0046(4)
    O10A 0.0214(4) 0.0247(5) 0.0150(4) -0.0054(4) -0.0010(3) -0.0018(4)
    O11A 0.0471(7) 0.0181(5) 0.0256(6) -0.0024(5) 0.0010(5) -0.0110(4)
    O12A 0.0383(6) 0.0181(5) 0.0293(6) -0.0105(5) 0.0022(5) -0.0070(4)
    O13A 0.0174(5) 0.0394(7) 0.0396(7) -0.0084(5) 0.0059(4) -0.0166(6)
    O14A 0.0314(6) 0.0168(5) 0.0315(6) -0.0056(4) -0.0001(4) -0.0104(4)
    O15A 0.0196(4) 0.0250(5) 0.0198(5) -0.0102(4) 0.0009(3) -0.0025(4)
    O16A 0.0188(5) 0.0474(8) 0.0289(6) -0.0007(5) 0.0024(4) -0.0053(6)
    O17A 0.0339(6) 0.0248(6) 0.0170(5) -0.0046(5) -0.0014(4) -0.0011(4)
    O18A 0.0361(6) 0.0311(6) 0.0155(5) -0.0091(5) 0.0012(4) -0.0064(4)
    O19A 0.0217(4) 0.0148(4) 0.0157(4) -0.0028(3) 0.0030(3) -0.0037(3)
    O20A 0.0232(4) 0.0171(4) 0.0133(4) -0.0023(3) 0.0016(3) -0.0062(3)
    O21A 0.0185(4) 0.0187(5) 0.0167(4) 0.0002(3) 0.0003(3) -0.0028(4)
    O22A 0.0199(4) 0.0170(4) 0.0222(5) -0.0076(3) 0.0038(3) -0.0051(4)
    O23A 0.0268(5) 0.0158(4) 0.0156(4) -0.0046(4) 0.0033(3) -0.0067(3)
    Mo1B 0.01374(4) 0.01404(5) 0.01068(4) -0.00449(3) 0.00104(3) -0.00208(3)
    Mo2B 0.01503(4) 0.01176(4) 0.01424(4) -0.00222(3) 0.00020(3) -0.00397(4)
    Mo3B 0.01626(4) 0.01601(5) 0.01367(4) -0.00422(4) 0.00364(3) -0.00431(4)
    Mo4B 0.01617(4) 0.01305(5) 0.01367(4) -0.00304(3) 0.00121(3) -0.00079(4)
    Mo5B 0.01213(4) 0.01431(5) 0.01421(4) -0.00206(3) 0.00130(3) -0.00441(4)
    P1B 0.01225(12) 0.01427(14) 0.01123(12) -0.00434(10) -0.00025(9)
                                                                    -0.00368(10)
    P2B 0.01083(11) 0.01214(13) 0.01187(12) -0.00324(9) -0.00013(9) -0.00371(10)
    O1B 0.0157(4) 0.0263(5) 0.0218(5) -0.0053(4) -0.0049(3) -0.0058(4)
    O2B 0.0184(4) 0.0146(4) 0.0176(4) -0.0045(3) -0.0015(3) -0.0058(3)
    O3B 0.0181(4) 0.0143(4) 0.0118(4) -0.0043(3) 0.0009(3) -0.0037(3)
    O4B 0.0166(4) 0.0171(4) 0.0128(4) -0.0063(3) 0.0018(3) -0.0025(3)
    O5B 0.0145(4) 0.0231(5) 0.0200(4) -0.0089(3) 0.0009(3) -0.0069(4)
    O6B 0.0154(4) 0.0169(4) 0.0120(4) -0.0049(3) -0.0003(3) -0.0025(3)
    O7B 0.0144(4) 0.0127(4) 0.0153(4) -0.0011(3) -0.0011(3) -0.0027(3)
    O8B 0.0174(4) 0.0133(4) 0.0135(4) -0.0031(3) 0.0007(3) -0.0051(3)
    O9B 0.0189(4) 0.0243(5) 0.0195(4) -0.0103(4) 0.0012(3) -0.0032(4)
    O10B 0.0299(5) 0.0158(5) 0.0304(6) -0.0066(4) -0.0001(4) -0.0085(4)
    O11B 0.0443(7) 0.0324(7) 0.0157(5) -0.0103(5) 0.0027(5) -0.0068(5)
    O12B 0.0278(5) 0.0321(6) 0.0162(5) -0.0062(5) -0.0015(4) 0.0013(4)
    O13B 0.0148(4) 0.0357(6) 0.0240(5) -0.0054(4) 0.0019(4) -0.0083(5)
    O14B 0.0220(4) 0.0257(5) 0.0133(4) -0.0069(4) -0.0010(3) -0.0019(4)
    O15B 0.0175(4) 0.0224(5) 0.0260(5) -0.0014(4) -0.0036(4) -0.0036(4)
    O16B 0.0188(5) 0.0315(6) 0.0421(7) -0.0072(4) 0.0080(4) -0.0120(5)
    O17B 0.0292(5) 0.0160(5) 0.0300(6) -0.0068(4) 0.0020(4) -0.0043(4)
    O18B 0.0248(5) 0.0169(5) 0.0245(5) -0.0038(4) 0.0014(4) -0.0082(4)
    O19B 0.0202(4) 0.0146(4) 0.0146(4) -0.0028(3) 0.0022(3) -0.0035(3)
    O20B 0.0258(5) 0.0164(4) 0.0146(4) -0.0052(4) 0.0037(3) -0.0069(3)
    O21B 0.0171(4) 0.0158(4) 0.0201(4) -0.0059(3) 0.0033(3) -0.0034(4)
    O22B 0.0146(4) 0.0198(5) 0.0145(4) -0.0013(3) -0.0003(3) -0.0009(3)
    O23B 0.0193(4) 0.0162(4) 0.0131(4) -0.0026(3) 0.0011(3) -0.0050(3)
    Na1 0.0274(3) 0.0300(4) 0.0237(3) -0.0067(3) -0.0013(2) -0.0051(3)
    Na2 0.0297(3) 0.0363(4) 0.0286(4) -0.0107(3) -0.0032(3) -0.0027(3)
    Na3 0.0512(5) 0.0525(6) 0.0403(5) -0.0036(4) -0.0161(4) -0.0176(4)
    Na4 0.0302(3) 0.0353(4) 0.0289(3) -0.0120(3) -0.0027(3) -0.0066(3)
    Na5 0.0250(3) 0.0253(3) 0.0259(3) -0.0044(2) -0.0026(2) -0.0068(3)
    Na6 0.0271(3) 0.0251(3) 0.0338(4) -0.0079(3) -0.0004(3) -0.0079(3)
    Na7 0.0231(3) 0.0333(4) 0.0241(3) -0.0099(3) 0.0031(2) -0.0111(3)
    O1 0.0336(6) 0.0361(7) 0.0334(7) -0.0115(5) 0.0041(5) -0.0048(6)
    O2 0.0540(9) 0.0301(7) 0.0288(6) -0.0174(6) -0.0055(6) -0.0046(5)
    O3 0.0302(5) 0.0270(6) 0.0200(5) -0.0103(4) 0.0042(4) -0.0096(4)
    O4 0.0427(8) 0.0394(8) 0.0372(7) -0.0099(6) 0.0035(6) -0.0160(6)
    O5 0.0268(5) 0.0346(7) 0.0283(6) 0.0020(5) -0.0084(4) -0.0113(5)
    O6 0.0317(6) 0.0285(6) 0.0197(5) -0.0104(5) 0.0033(4) -0.0098(4)
    O7 0.0337(6) 0.0274(6) 0.0234(5) -0.0048(5) -0.0051(4) -0.0059(5)
    O8 0.0343(6) 0.0306(6) 0.0218(5) -0.0065(5) -0.0026(4) -0.0098(5)
    O9 0.0326(6) 0.0412(8) 0.0309(6) -0.0082(5) 0.0030(5) -0.0154(6)
    O10 0.0417(8) 0.0362(8) 0.0488(9) -0.0151(6) -0.0041(7) -0.0008(7)
    O11 0.0477(9) 0.0604(11) 0.0420(9) -0.0108(8) -0.0022(7) -0.0234(8)
    O12 0.0337(6) 0.0326(7) 0.0359(7) -0.0098(5) -0.0055(5) -0.0062(6)
    O13 0.0420(8) 0.0310(7) 0.0495(9) -0.0129(6) -0.0028(7) 0.0000(6)
    O14 0.0402(7) 0.0270(6) 0.0267(6) -0.0076(5) -0.0010(5) -0.0107(5)
    O15 0.0270(5) 0.0336(7) 0.0271(6) 0.0000(5) -0.0088(4) -0.0106(5)
    O16 0.0384(7) 0.0374(8) 0.0353(7) -0.0068(6) 0.0061(6) -0.0145(6)
    O17 0.0406(8) 0.0480(9) 0.0589(10) -0.0150(7) 0.0098(7) -0.0293(8)
    O18 0.0423(9) 0.0435(9) 0.0602(11) -0.0053(7) 0.0079(7) -0.0070(8)
    O19 0.0437(9) 0.0396(9) 0.0789(13) -0.0083(7) -0.0148(9) 0.0017(9)
    O20 0.0965(15) 0.0632(12) 0.0327(8) -0.0292(11) 0.0098(9) -0.0261(8)
    O21 0.1028(19) 0.0707(15) 0.151(2) -0.0483(14) 0.0766(17) -0.0777(16)
    N1 0.0635(13) 0.0582(12) 0.0340(9) -0.0283(10) 0.0111(8) -0.0266(9)
    N2 0.0218(6) 0.0331(8) 0.0285(7) -0.0064(5) -0.0009(5) -0.0059(6)
    N3 0.0203(5) 0.0284(7) 0.0305(7) -0.0042(5) -0.0006(5) -0.0052(6)
    N4 0.0305(6) 0.0221(6) 0.0258(6) -0.0087(5) -0.0044(5) -0.0006(5)
    N5 0.0278(6) 0.0243(6) 0.0231(6) -0.0074(5) -0.0035(5) -0.0005(5)
_geom_special_details
;
All esds (except the esd in the dihedral angle between two l.s. planes) are
estimated using the full covariance matrix. The cell esds are taken into
account individually in the estimation of esds in distances, angles and
torsion angles; correlations between esds in cell parameters are only used
when they are defined by crystal symmetry. An approximate (isotropic)
treatment of cell esds is used for estimating esds involving l.s. planes.
;
loop_
    _geom_bond_atom_site_label_1
    _geom_bond_atom_site_label_2
    _geom_bond_site_symmetry_2
    _geom_bond_distance
    _geom_bond_publ_flag
    Mo1A O14A . 1.7062(11) ?
    Mo1A O9A . 1.7248(11) ?
    Mo1A O19A . 1.9063(10) ?
    Mo1A O23A . 1.9449(10) ?
    Mo1A O6A . 2.2261(10) ?
    Mo1A O3A . 2.3703(10) ?
    Mo2A O10A . 1.7200(10) ?
    Mo2A O15A . 1.7222(10) ?
    Mo2A O20A . 1.9166(10) ?
    Mo2A O19A . 1.9284(10) ?
    Mo2A O2A . 2.2243(9) ?
    Mo2A O8A . 2.3184(10) ?
    Mo3A O11A . 1.7092(12) ?
    Mo3A O16A . 1.7107(12) ?
    Mo3A O21A . 1.9300(10) ?
    Mo3A O20A . 1.9447(10) ?
    Mo3A O8A . 2.2204(10) ?
    Mo3A O4A . 2.3431(10) ?
    Mo4A O12A . 1.7083(11) ?
    Mo4A O17A . 1.7260(12) ?
    Mo4A O22A . 1.9095(11) ?
    Mo4A O21A . 1.9198(10) ?
    Mo4A O7A . 2.2791(10) ?
    Mo4A O4A . 2.2939(10) ?
    Mo5A O13A . 1.7073(11) ?
    Mo5A O18A . 1.7161(11) ?
    Mo5A O23A . 1.9289(10) ?
    Mo5A O22A . 1.9362(10) ?
    Mo5A O3A . 2.1992(9) ?
    Mo5A O7A . 2.3262(10) ?
    P1A O1A . 1.5185(10) ?
    P1A O2A . 1.5323(10) ?
    P1A O4A . 1.5499(10) ?
    P1A O3A . 1.5629(10) ?
    P2A O5A . 1.5129(10) ?
    P2A O6A . 1.5319(11) ?
    P2A O7A . 1.5554(10) ?
    P2A O8A . 1.5660(10) ?
    O10A Na2 . 2.4599(13) ?
    O11A Na6 . 2.4288(14) ?
    O14A Na5 1_565 2.4075(13) ?
    O15A Na1 1_655 2.4920(12) ?
    Mo1B O14B . 1.7214(10) ?
    Mo1B O9B . 1.7217(10) ?
    Mo1B O19B . 1.9132(10) ?
    Mo1B O23B . 1.9162(10) ?
    Mo1B O6B . 2.2462(9) ?
    Mo1B O3B . 2.3424(9) ?
    Mo2B O10B . 1.7038(11) ?
    Mo2B O15B . 1.7259(11) ?
    Mo2B O19B . 1.9168(10) ?
    Mo2B O20B . 1.9489(10) ?
    Mo2B O2B . 2.2150(10) ?
    Mo2B O8B . 2.3501(10) ?
    Mo3B O11B . 1.7079(12) ?
    Mo3B O16B . 1.7092(12) ?
    Mo3B O20B . 1.9335(10) ?
    Mo3B O21B . 1.9550(10) ?
    Mo3B O8B . 2.1815(9) ?
    Mo3B O4B . 2.3512(10) ?
    Mo4B O17B . 1.7090(11) ?
    Mo4B O12B . 1.7268(11) ?
    Mo4B O21B . 1.9030(10) ?
    Mo4B O22B . 1.9280(10) ?
    Mo4B O4B . 2.3062(10) ?
    Mo4B O7B . 2.3221(10) ?
    Mo5B O13B . 1.7074(10) ?
    Mo5B O18B . 1.7261(11) ?
    Mo5B O22B . 1.9225(10) ?
    Mo5B O23B . 1.9272(10) ?
    Mo5B O3B . 2.1696(10) ?
    Mo5B O7B . 2.3581(9) ?
    P1B O1B . 1.5047(10) ?
    P1B O2B . 1.5304(10) ?
    P1B O4B . 1.5639(10) ?
    P1B O3B . 1.5643(10) ?
    P2B O5B . 1.5113(10) ?
    P2B O6B . 1.5331(10) ?
    P2B O7B . 1.5586(10) ?
    P2B O8B . 1.5616(10) ?
    O1B Na3 1_556 2.6738(15) ?
    O4B Na3 1_556 2.5122(13) ?
    O5B Na7 2_566 2.3360(12) ?
    O7B Na6 2_666 2.6182(12) ?
    O9B Na5 2_666 2.5217(12) ?
    O10B Na1 2_576 2.4541(13) ?
    O12B Na3 1_556 2.8100(16) ?
    O13B Na7 2_666 2.3302(12) ?
    O14B Na4 2_576 2.4758(13) ?
    O17B Na6 2_666 2.7909(15) ?
    O18B Na6 2_666 2.4069(13) ?
    Na1 O6 1_455 2.3534(14) ?
    Na1 O5 . 2.3686(14) ?
    Na1 O8 2_675 2.4279(14) ?
    Na1 O10B 2_576 2.4541(13) ?
    Na1 O18 . 2.4895(19) ?
    Na1 O15A 1_455 2.4920(12) ?
    Na2 O8 2_675 2.3533(15) ?
    Na2 O16 . 2.4129(16) ?
    Na2 O16 2_675 2.4707(17) ?
    Na2 O5 . 2.4768(15) ?
    Na2 O17 . 2.4858(18) ?
    Na3 O19 . 2.311(2) ?
    Na3 O17 . 2.3745(18) ?
    Na3 O18 . 2.449(2) ?
    Na3 O4B 1_554 2.5122(13) ?
    Na3 O1B 1_554 2.6738(15) ?
    Na3 O12B 1_554 2.8100(16) ?
    Na4 O7 . 2.3657(15) ?
    Na4 O9 . 2.4224(16) ?
    Na4 O4 . 2.4442(17) ?
    Na4 O4 2_576 2.4527(17) ?
    Na4 O15 . 2.4661(15) ?
    Na4 O14B 2_576 2.4757(13) ?
    Na4 H92 . 2.6056 ?
    Na5 O3 . 2.3286(14) ?
    Na5 O15 1_545 2.3677(14) ?
    Na5 O14A 1_545 2.4075(13) ?
    Na5 O12 . 2.4396(16) ?
    Na5 O7 1_545 2.4805(15) ?
    Na5 O9B 2_666 2.5217(12) ?
    Na6 O1 1_655 2.3659(15) ?
    Na6 O18B 2_666 2.4069(13) ?
    Na6 O2 . 2.4316(16) ?
    Na6 O14 . 2.4624(15) ?
    Na6 O7B 2_666 2.6182(12) ?
    Na6 O17B 2_666 2.7909(15) ?
    Na7 O20 . 2.3281(18) ?
    Na7 O13B 2_666 2.3302(12) ?
    Na7 O5B 2_566 2.3360(12) ?
    Na7 O12 . 2.4476(15) ?
    Na7 O14 1_455 2.4568(15) ?
    Na7 O1 . 2.5266(16) ?
    O1 Na6 1_455 2.3659(15) ?
    O1 H11 . 0.8599 ?
    O1 H12 . 0.8598 ?
    O2 H21 . 0.8600 ?
    O2 H22 . 0.8600 ?
    O3 H31 . 0.8598 ?
    O3 H32 . 0.8599 ?
    O4 Na4 2_576 2.4527(17) ?
    O4 H41 . 0.8599 ?
    O4 H42 . 0.8600 ?
    O5 H51 . 0.8599 ?
    O5 H52 . 0.8599 ?
    O6 Na1 1_655 2.3534(14) ?
    O6 H61 . 0.8600 ?
    O6 H62 . 0.8599 ?
    O7 Na5 1_565 2.4806(15) ?
    O7 H71 . 0.8597 ?
    O7 H72 . 0.8599 ?
    O8 Na2 2_675 2.3534(15) ?
    O8 Na1 2_675 2.4279(14) ?
    O8 H81 . 0.8600 ?
    O8 H82 . 0.8600 ?
    O9 H91 . 0.8597 ?
    O9 H92 . 0.8598 ?
    O10 H101 . 0.8598 ?
    O10 H102 . 0.8599 ?
    O11 H111 . 0.8598 ?
    O11 H112 . 0.8597 ?
    O12 H121 . 0.8598 ?
    O12 H122 . 0.8598 ?
    O13 H131 . 0.8599 ?
    O13 H132 . 0.8598 ?
    O14 Na7 1_655 2.4568(15) ?
    O14 H141 . 0.8598 ?
    O14 H142 . 0.8599 ?
    O15 Na5 1_565 2.3677(14) ?
    O15 H151 . 0.8599 ?
    O15 H152 . 0.8599 ?
    O16 Na2 2_675 2.4707(17) ?
    O16 H161 . 0.8599 ?
    O16 H162 . 0.8598 ?
    O17 H171 . 0.8598 ?
    O17 H172 . 0.8600 ?
    O18 H181 . 0.8599 ?
    O18 H182 . 0.8599 ?
    O19 H191 . 0.8599 ?
    O19 H192 . 0.8600 ?
    O20 H201 . 0.8600 ?
    O20 H202 . 0.8600 ?
    O21 H211 . 0.8601 ?
    O21 H212 . 0.8601 ?
    N1 H11N . 0.8669 ?
    N1 H12N . 0.8668 ?
    N1 H13N . 0.8669 ?
    N1 H14N . 0.8668 ?
    N2 H21N . 0.8667 ?
    N2 H22N . 0.8669 ?
    N2 H23N . 0.8668 ?
    N2 H24N . 0.8669 ?
    N3 H31N . 0.8670 ?
    N3 H32N . 0.8670 ?
    N3 H33N . 0.8668 ?
    N3 H34N . 0.8667 ?
    N4 H41N . 0.8666 ?
    N4 H42N . 0.8669 ?
    N4 H43N . 0.8669 ?
    N4 H44N . 0.8670 ?
    N5 H51N . 0.8667 ?
    N5 H52N . 0.8672 ?
    N5 H53N . 0.8669 ?
    N5 H54N . 0.8666 ?
loop_
    _geom_angle_atom_site_label_1
    _geom_angle_atom_site_label_2
    _geom_angle_atom_site_label_3
    _geom_angle_site_symmetry_1
    _geom_angle_site_symmetry_3
    _geom_angle
    _geom_angle_publ_flag
    O14A Mo1A O9A . . 102.22(6) ?
    O14A Mo1A O19A . . 102.60(5) ?
    O9A Mo1A O19A . . 101.23(5) ?
    O14A Mo1A O23A . . 100.23(5) ?
    O9A Mo1A O23A . . 97.14(5) ?
    O19A Mo1A O23A . . 146.77(4) ?
    O14A Mo1A O6A . . 86.85(5) ?
    O9A Mo1A O6A . . 170.21(5) ?
    O19A Mo1A O6A . . 80.08(4) ?
    O23A Mo1A O6A . . 77.39(4) ?
    O14A Mo1A O3A . . 169.02(5) ?
    O9A Mo1A O3A . . 83.84(5) ?
    O19A Mo1A O3A . . 84.95(4) ?
    O23A Mo1A O3A . . 69.70(4) ?
    O6A Mo1A O3A . . 86.62(3) ?
    O10A Mo2A O15A . . 101.45(5) ?
    O10A Mo2A O20A . . 101.79(5) ?
    O15A Mo2A O20A . . 100.16(5) ?
    O10A Mo2A O19A . . 99.60(5) ?
    O15A Mo2A O19A . . 99.19(5) ?
    O20A Mo2A O19A . . 147.53(4) ?
    O10A Mo2A O2A . . 86.21(4) ?
    O15A Mo2A O2A . . 172.34(4) ?
    O20A Mo2A O2A . . 77.78(4) ?
    O19A Mo2A O2A . . 79.58(4) ?
    O10A Mo2A O8A . . 171.17(5) ?
    O15A Mo2A O8A . . 85.41(4) ?
    O20A Mo2A O8A . . 71.26(4) ?
    O19A Mo2A O8A . . 84.61(4) ?
    O2A Mo2A O8A . . 86.94(3) ?
    O11A Mo3A O16A . . 104.13(7) ?
    O11A Mo3A O21A . . 100.05(5) ?
    O16A Mo3A O21A . . 96.78(5) ?
    O11A Mo3A O20A . . 97.90(5) ?
    O16A Mo3A O20A . . 97.92(6) ?
    O21A Mo3A O20A . . 153.22(4) ?
    O11A Mo3A O8A . . 156.81(5) ?
    O16A Mo3A O8A . . 98.32(6) ?
    O21A Mo3A O8A . . 82.77(4) ?
    O20A Mo3A O8A . . 73.05(4) ?
    O11A Mo3A O4A . . 86.34(5) ?
    O16A Mo3A O4A . . 166.47(5) ?
    O21A Mo3A O4A . . 72.64(4) ?
    O20A Mo3A O4A . . 88.92(4) ?
    O8A Mo3A O4A . . 72.44(3) ?
    O12A Mo4A O17A . . 102.25(6) ?
    O12A Mo4A O22A . . 98.92(5) ?
    O17A Mo4A O22A . . 102.37(5) ?
    O12A Mo4A O21A . . 100.92(5) ?
    O17A Mo4A O21A . . 97.16(5) ?
    O22A Mo4A O21A . . 148.39(4) ?
    O12A Mo4A O7A . . 167.40(5) ?
    O17A Mo4A O7A . . 89.35(5) ?
    O22A Mo4A O7A . . 73.47(4) ?
    O21A Mo4A O7A . . 82.23(4) ?
    O12A Mo4A O4A . . 88.68(5) ?
    O17A Mo4A O4A . . 167.20(5) ?
    O22A Mo4A O4A . . 82.18(4) ?
    O21A Mo4A O4A . . 73.97(4) ?
    O7A Mo4A O4A . . 80.42(3) ?
    O13A Mo5A O18A . . 103.91(6) ?
    O13A Mo5A O23A . . 99.20(6) ?
    O18A Mo5A O23A . . 97.31(5) ?
    O13A Mo5A O22A . . 94.56(5) ?
    O18A Mo5A O22A . . 99.91(5) ?
    O23A Mo5A O22A . . 154.66(4) ?
    O13A Mo5A O3A . . 95.75(5) ?
    O18A Mo5A O3A . . 159.60(5) ?
    O23A Mo5A O3A . . 73.89(4) ?
    O22A Mo5A O3A . . 83.68(4) ?
    O13A Mo5A O7A . . 163.36(5) ?
    O18A Mo5A O7A . . 88.32(5) ?
    O23A Mo5A O7A . . 90.22(4) ?
    O22A Mo5A O7A . . 71.92(4) ?
    O3A Mo5A O7A . . 73.61(4) ?
    O1A P1A O2A . . 110.26(6) ?
    O1A P1A O4A . . 111.26(6) ?
    O2A P1A O4A . . 109.65(6) ?
    O1A P1A O3A . . 109.98(6) ?
    O2A P1A O3A . . 106.42(6) ?
    O4A P1A O3A . . 109.15(6) ?
    O5A P2A O6A . . 111.48(6) ?
    O5A P2A O7A . . 110.97(6) ?
    O6A P2A O7A . . 108.23(6) ?
    O5A P2A O8A . . 109.93(6) ?
    O6A P2A O8A . . 107.03(6) ?
    O7A P2A O8A . . 109.09(5) ?
    O14B Mo1B O9B . . 101.76(5) ?
    O14B Mo1B O19B . . 101.50(5) ?
    O9B Mo1B O19B . . 99.54(5) ?
    O14B Mo1B O23B . . 101.46(5) ?
    O9B Mo1B O23B . . 99.65(5) ?
    O19B Mo1B O23B . . 146.22(4) ?
    O14B Mo1B O6B . . 86.61(4) ?
    O9B Mo1B O6B . . 171.55(4) ?
    O19B Mo1B O6B . . 79.67(4) ?
    O23B Mo1B O6B . . 77.31(4) ?
    O14B Mo1B O3B . . 170.15(4) ?
    O9B Mo1B O3B . . 85.40(4) ?
    O19B Mo1B O3B . . 83.76(4) ?
    O23B Mo1B O3B . . 70.39(4) ?
    O6B Mo1B O3B . . 86.16(3) ?
    O10B Mo2B O15B . . 102.25(6) ?
    O10B Mo2B O19B . . 102.34(5) ?
    O15B Mo2B O19B . . 100.28(5) ?
    O10B Mo2B O20B . . 100.37(5) ?
    O15B Mo2B O20B . . 96.72(5) ?
    O19B Mo2B O20B . . 147.90(4) ?
    O10B Mo2B O2B . . 87.44(5) ?
    O15B Mo2B O2B . . 169.73(5) ?
    O19B Mo2B O2B . . 80.68(4) ?
    O20B Mo2B O2B . . 77.97(4) ?
    O10B Mo2B O8B . . 168.43(5) ?
    O15B Mo2B O8B . . 84.88(5) ?
    O19B Mo2B O8B . . 85.09(4) ?
    O20B Mo2B O8B . . 69.48(4) ?
    O2B Mo2B O8B . . 85.02(3) ?
    O11B Mo3B O16B . . 104.68(7) ?
    O11B Mo3B O20B . . 97.40(5) ?
    O16B Mo3B O20B . . 99.23(6) ?
    O11B Mo3B O21B . . 99.59(6) ?
    O16B Mo3B O21B . . 94.53(5) ?
    O20B Mo3B O21B . . 154.64(4) ?
    O11B Mo3B O8B . . 156.61(5) ?
    O16B Mo3B O8B . . 98.14(5) ?
    O20B Mo3B O8B . . 73.56(4) ?
    O21B Mo3B O8B . . 83.51(4) ?
    O11B Mo3B O4B . . 85.93(5) ?
    O16B Mo3B O4B . . 164.14(5) ?
    O20B Mo3B O4B . . 90.88(4) ?
    O21B Mo3B O4B . . 71.78(4) ?
    O8B Mo3B O4B . . 72.93(3) ?
    O17B Mo4B O12B . . 103.73(6) ?
    O17B Mo4B O21B . . 101.14(5) ?
    O12B Mo4B O21B . . 101.57(5) ?
    O17B Mo4B O22B . . 99.57(5) ?
    O12B Mo4B O22B . . 98.32(5) ?
    O21B Mo4B O22B . . 146.83(4) ?
    O17B Mo4B O4B . . 166.92(5) ?
    O12B Mo4B O4B . . 89.17(5) ?
    O21B Mo4B O4B . . 73.69(4) ?
    O22B Mo4B O4B . . 80.36(4) ?
    O17B Mo4B O7B . . 85.57(5) ?
    O12B Mo4B O7B . . 168.90(5) ?
    O21B Mo4B O7B . . 82.23(4) ?
    O22B Mo4B O7B . . 73.83(4) ?
    O4B Mo4B O7B . . 81.85(3) ?
    O13B Mo5B O18B . . 105.26(6) ?
    O13B Mo5B O22B . . 96.53(5) ?
    O18B Mo5B O22B . . 98.97(5) ?
    O13B Mo5B O23B . . 99.76(5) ?
    O18B Mo5B O23B . . 96.50(5) ?
    O22B Mo5B O23B . . 153.69(4) ?
    O13B Mo5B O3B . . 96.85(5) ?
    O18B Mo5B O3B . . 157.26(5) ?
    O22B Mo5B O3B . . 83.47(4) ?
    O23B Mo5B O3B . . 74.21(4) ?
    O13B Mo5B O7B . . 166.16(5) ?
    O18B Mo5B O7B . . 85.72(4) ?
    O22B Mo5B O7B . . 73.07(4) ?
    O23B Mo5B O7B . . 87.07(4) ?
    O3B Mo5B O7B . . 73.29(3) ?
    O1B P1B O2B . . 112.22(6) ?
    O1B P1B O4B . . 109.35(6) ?
    O2B P1B O4B . . 108.15(6) ?
    O1B P1B O3B . . 111.48(6) ?
    O2B P1B O3B . . 106.11(5) ?
    O4B P1B O3B . . 109.40(5) ?
    O5B P2B O6B . . 111.49(6) ?
    O5B P2B O7B . . 110.43(6) ?
    O6B P2B O7B . . 109.17(5) ?
    O5B P2B O8B . . 110.02(6) ?
    O6B P2B O8B . . 106.37(5) ?
    O7B P2B O8B . . 109.26(5) ?
    O6 Na1 O5 1_455 . 151.31(6) ?
    O6 Na1 O8 1_455 2_675 80.81(5) ?
    O5 Na1 O8 . 2_675 85.76(5) ?
    O6 Na1 O10B 1_455 2_576 81.44(5) ?
    O5 Na1 O10B . 2_576 78.23(5) ?
    O8 Na1 O10B 2_675 2_576 106.45(5) ?
    O6 Na1 O18 1_455 . 117.14(6) ?
    O5 Na1 O18 . . 90.43(6) ?
    O8 Na1 O18 2_675 . 102.53(6) ?
    O10B Na1 O18 2_576 . 147.83(6) ?
    O6 Na1 O15A 1_455 1_455 81.16(4) ?
    O5 Na1 O15A . 1_455 114.30(5) ?
    O8 Na1 O15A 2_675 1_455 159.95(5) ?
    O10B Na1 O15A 2_576 1_455 79.37(4) ?
    O18 Na1 O15A . 1_455 78.15(5) ?
    O8 Na2 O16 2_675 . 97.26(6) ?
    O8 Na2 O10A 2_675 . 158.25(6) ?
    O16 Na2 O10A . . 97.36(5) ?
    O8 Na2 O16 2_675 2_675 102.28(6) ?
    O16 Na2 O16 . 2_675 78.87(5) ?
    O10A Na2 O16 . 2_675 96.29(5) ?
    O8 Na2 O5 2_675 . 84.99(5) ?
    O16 Na2 O5 . . 166.63(6) ?
    O10A Na2 O5 . . 84.51(4) ?
    O16 Na2 O5 2_675 . 87.78(5) ?
    O8 Na2 O17 2_675 . 86.32(6) ?
    O16 Na2 O17 . . 109.59(6) ?
    O10A Na2 O17 . . 73.63(5) ?
    O16 Na2 O17 2_675 . 167.31(6) ?
    O5 Na2 O17 . . 83.66(5) ?
    O19 Na3 O17 . . 85.28(7) ?
    O19 Na3 O18 . . 121.92(8) ?
    O17 Na3 O18 . . 82.98(6) ?
    O19 Na3 O4B . 1_554 117.80(7) ?
    O17 Na3 O4B . 1_554 127.96(7) ?
    O18 Na3 O4B . 1_554 113.98(6) ?
    O19 Na3 O1B . 1_554 91.20(7) ?
    O17 Na3 O1B . 1_554 77.46(6) ?
    O18 Na3 O1B . 1_554 139.83(6) ?
    O4B Na3 O1B 1_554 1_554 57.64(4) ?
    O19 Na3 O12B . 1_554 72.69(6) ?
    O17 Na3 O12B . 1_554 157.94(6) ?
    O18 Na3 O12B . 1_554 109.41(6) ?
    O4B Na3 O12B 1_554 1_554 64.75(4) ?
    O1B Na3 O12B 1_554 1_554 101.35(4) ?
    O19 Na3 P1B . 1_554 111.15(6) ?
    O17 Na3 P1B . 1_554 99.82(6) ?
    O18 Na3 P1B . 1_554 126.87(6) ?
    O4B Na3 P1B 1_554 1_554 29.91(2) ?
    O1B Na3 P1B 1_554 1_554 28.87(2) ?
    O12B Na3 P1B 1_554 1_554 87.39(3) ?
    O19 Na3 Mo4B . 1_554 88.18(6) ?
    O17 Na3 Mo4B . 1_554 155.44(6) ?
    O18 Na3 Mo4B . 1_554 120.22(6) ?
    O4B Na3 Mo4B 1_554 1_554 38.41(3) ?
    O1B Na3 Mo4B 1_554 1_554 79.04(3) ?
    O12B Na3 Mo4B 1_554 1_554 27.02(2) ?
    P1B Na3 Mo4B 1_554 1_554 60.775(16) ?
    O19 Na3 Na1 . . 146.98(6) ?
    O17 Na3 Na1 . . 69.69(5) ?
    O18 Na3 Na1 . . 36.46(4) ?
    O4B Na3 Na1 1_554 . 94.86(4) ?
    O1B Na3 Na1 1_554 . 103.43(4) ?
    O12B Na3 Na1 1_554 . 130.91(4) ?
    O19 Na3 H171 . . 97.1 ?
    O17 Na3 H171 . . 20.0 ?
    O18 Na3 H171 . . 90.3 ?
    O4B Na3 H171 1_554 . 108.0 ?
    O1B Na3 H171 1_554 . 61.2 ?
    O12B Na3 H171 1_554 . 160.3 ?
    O19 Na3 H191 . . 21.7 ?
    O17 Na3 H191 . . 87.4 ?
    O18 Na3 H191 . . 100.9 ?
    O4B Na3 H191 1_554 . 131.5 ?
    O1B Na3 H191 1_554 . 112.7 ?
    O12B Na3 H191 1_554 . 72.6 ?
    H171 Na3 H191 . . 104.2 ?
    O7 Na4 O9 . . 80.79(5) ?
    O7 Na4 O4 . . 104.19(6) ?
    O9 Na4 O4 . . 173.79(6) ?
    O7 Na4 O4 . 2_576 99.21(6) ?
    O9 Na4 O4 . 2_576 95.84(5) ?
    O4 Na4 O4 . 2_576 79.81(6) ?
    O7 Na4 O15 . . 85.76(5) ?
    O9 Na4 O15 . . 93.57(5) ?
    O4 Na4 O15 . . 90.52(5) ?
    O4 Na4 O15 2_576 . 169.95(6) ?
    O7 Na4 O14B . 2_576 154.61(5) ?
    O9 Na4 O14B . 2_576 77.41(5) ?
    O4 Na4 O14B . 2_576 98.51(5) ?
    O4 Na4 O14B 2_576 2_576 95.83(5) ?
    O15 Na4 O14B . 2_576 82.78(4) ?
    O7 Na4 H92 . . 99.3 ?
    O9 Na4 H92 . . 19.2 ?
    O4 Na4 H92 . . 154.8 ?
    O4 Na4 H92 2_576 . 87.6 ?
    O15 Na4 H92 . . 100.2 ?
    O14B Na4 H92 2_576 . 60.9 ?
    Na5 Na4 H92 1_565 . 99.3 ?
    Na4 Na4 H92 2_576 . 124.2 ?
    O3 Na5 O15 . 1_545 158.87(6) ?
    O3 Na5 O14A . 1_545 86.21(5) ?
    O15 Na5 O14A 1_545 1_545 82.36(5) ?
    O3 Na5 O12 . . 110.20(5) ?
    O15 Na5 O12 1_545 . 84.84(5) ?
    O14A Na5 O12 1_545 . 160.63(5) ?
    O3 Na5 O7 . 1_545 80.56(5) ?
    O15 Na5 O7 1_545 1_545 85.39(5) ?
    O14A Na5 O7 1_545 1_545 105.30(5) ?
    O12 Na5 O7 . 1_545 88.03(5) ?
    O3 Na5 O9B . 2_666 79.66(4) ?
    O15 Na5 O9B 1_545 2_666 116.19(5) ?
    O14A Na5 O9B 1_545 2_666 82.76(4) ?
    O12 Na5 O9B . 2_666 89.96(5) ?
    O7 Na5 O9B 1_545 2_666 158.06(5) ?
    O1 Na6 O18B 1_655 2_666 173.83(6) ?
    O1 Na6 O11A 1_655 . 83.19(5) ?
    O18B Na6 O11A 2_666 . 92.36(5) ?
    O1 Na6 O2 1_655 . 89.19(5) ?
    O18B Na6 O2 2_666 . 93.83(5) ?
    O11A Na6 O2 . . 75.31(5) ?
    O1 Na6 O14 1_655 . 86.93(5) ?
    O18B Na6 O14 2_666 . 87.94(5) ?
    O11A Na6 O14 . . 77.56(5) ?
    O2 Na6 O14 . . 152.86(5) ?
    O1 Na6 O7B 1_655 2_666 114.27(5) ?
    O18B Na6 O7B 2_666 2_666 68.03(4) ?
    O11A Na6 O7B . 2_666 150.16(5) ?
    O2 Na6 O7B . 2_666 126.23(5) ?
    O14 Na6 O7B . 2_666 79.40(4) ?
    O1 Na6 O17B 1_655 2_666 100.56(5) ?
    O18B Na6 O17B 2_666 2_666 85.58(4) ?
    O11A Na6 O17B . 2_666 142.03(5) ?
    O2 Na6 O17B . 2_666 67.03(4) ?
    O14 Na6 O17B . 2_666 140.04(5) ?
    O7B Na6 O17B 2_666 2_666 61.63(3) ?
    O20 Na7 O13B . 2_666 87.38(6) ?
    O20 Na7 O5B . 2_566 169.63(6) ?
    O13B Na7 O5B 2_666 2_566 84.19(4) ?
    O20 Na7 O12 . . 87.87(6) ?
    O13B Na7 O12 2_666 . 106.61(5) ?
    O5B Na7 O12 2_566 . 100.32(5) ?
    O20 Na7 O14 . 1_455 102.96(6) ?
    O13B Na7 O14 2_666 1_455 162.97(5) ?
    O5B Na7 O14 2_566 1_455 83.91(4) ?
    O12 Na7 O14 . 1_455 87.50(5) ?
    O20 Na7 O1 . . 80.53(6) ?
    O13B Na7 O1 2_666 . 84.83(5) ?
    O5B Na7 O1 2_566 . 92.68(5) ?
    O12 Na7 O1 . . 163.38(6) ?
    O14 Na7 O1 1_455 . 83.60(5) ?
    H51 O5 H52 . . 105.0 ?
    H71 O7 H72 . . 105.0 ?
    H81 O8 H82 . . 104.9 ?
    H91 O9 H92 . . 105.0 ?
    H101 O10 H102 . . 105.0 ?
    H111 O11 H112 . . 105.0 ?
    H121 O12 H122 . . 105.0 ?
    H131 O13 H132 . . 105.0 ?
    H141 O14 H142 . . 105.0 ?
    H151 O15 H152 . . 105.0 ?
    H161 O16 H162 . . 105.0 ?
    H171 O17 H172 . . 105.0 ?
    H181 O18 H182 . . 104.9 ?
    H191 O19 H192 . . 104.9 ?
    H201 O20 H202 . . 104.9 ?
    H211 O21 H212 . . 104.9 ?
    H11N N1 H12N . . 109.5 ?
    H11N N1 H13N . . 109.5 ?
    H12N N1 H13N . . 109.5 ?
    H11N N1 H14N . . 109.5 ?
    H12N N1 H14N . . 109.5 ?
    H13N N1 H14N . . 109.5 ?
    H21N N2 H22N . . 109.5 ?
    H21N N2 H23N . . 109.5 ?
    H22N N2 H23N . . 109.5 ?
    H21N N2 H24N . . 109.5 ?
    H22N N2 H24N . . 109.5 ?
    H23N N2 H24N . . 109.5 ?
    H31N N3 H32N . . 109.4 ?
    H31N N3 H33N . . 109.5 ?
    H32N N3 H33N . . 109.5 ?
    H31N N3 H34N . . 109.5 ?
    H32N N3 H34N . . 109.5 ?
    H33N N3 H34N . . 109.5 ?
    H41N N4 H42N . . 109.5 ?
    H41N N4 H43N . . 109.5 ?
    H42N N4 H43N . . 109.5 ?
    H41N N4 H44N . . 109.5 ?
    H42N N4 H44N . . 109.4 ?
    H43N N4 H44N . . 109.4 ?
    H51N N5 H52N . . 109.5 ?
    H51N N5 H53N . . 109.5 ?
    H52N N5 H53N . . 109.4 ?
    H51N N5 H54N . . 109.5 ?
    H52N N5 H54N . . 109.5 ?
    H53N N5 H54N . . 109.5 ?
loop_
    _geom_hbond_atom_site_label_D
    _geom_hbond_atom_site_label_H
    _geom_hbond_atom_site_label_A
    _geom_hbond_site_symmetry_A
    _geom_hbond_distance_DH
    _geom_hbond_distance_HA
    _geom_hbond_distance_DA
    _geom_hbond_angle_DHA
    O1 H11 O12B 1_554 0.86 2.02 2.8415(18) 160
    N1 H11N O12A . 0.87 2.07 2.750(2) 135
    O1 H12 O16A 1_455 0.86 2.55 3.383(2) 164
    N1 H12N O20 . 0.87 2.13 2.963(3) 161
    N1 H13N O18B 2_666 0.87 2.37 2.909(2) 121
    N1 H14N O23B 2_666 0.87 2.29 2.922(2) 130
    O2 H21 O21B 1_654 0.86 2.29 3.1414(17) 172
    N2 H21N O5A 1_455 0.87 2.10 2.8892(19) 151
    N2 H21N O13A . 0.87 2.59 3.146(2) 123
    O2 H22 O20A . 0.86 2.07 2.9134(18) 165
    N2 H22N O9A . 0.87 2.20 3.036(2) 162
    N2 H23N O1A . 0.87 1.98 2.837(2) 171
    N2 H24N O15A 1_455 0.87 2.06 2.9121(19) 167
    O3 H31 O23A 2_666 0.86 1.86 2.7120(16) 174
    N3 H31N O5B 2_566 0.87 1.95 2.8066(19) 170
    O3 H32 O14B 2_666 0.86 2.00 2.8440(16) 165
    N3 H32N O9B 2_666 0.87 2.09 2.9533(19) 173
    N3 H33N O1B 2_666 0.87 2.04 2.8410(19) 152
    N3 H34N O15B 2_566 0.87 2.19 3.017(2) 159
    O4 H41 O10 1_455 0.86 1.89 2.743(2) 172
    N4 H41N O1A . 0.87 2.00 2.8544(19) 171
    O4 H42 O23A . 0.86 2.57 3.403(2) 164
    N4 H42N O5A 1_455 0.87 2.02 2.8757(19) 169
    N4 H43N O12A 2_666 0.87 2.44 3.123(2) 136
    N4 H43N O22A . 0.87 2.26 2.9312(19) 134
    N4 H44N O17A 2_666 0.87 2.23 2.958(2) 142
    O5 H51 O9A . 0.86 2.40 3.0367(18) 132
    O5 H51 O15B 2_576 0.86 2.42 3.201(2) 151
    N5 H51N O1B 2_666 0.87 2.03 2.8649(19) 162
    O5 H52 O2A . 0.86 1.97 2.8118(18) 167
    N5 H52N O5B 2_566 0.87 1.96 2.8251(17) 175
    N5 H53N O13B 2_666 0.87 2.55 2.9140(18) 106
    N5 H54N O21B 2_566 0.87 2.45 3.0098(18) 123
    N5 H54N O17B 1_554 0.87 2.28 3.0203(19) 144
    O6 H61 O10A . 0.86 2.01 2.8234(17) 159
    O6 H62 O20B 1_654 0.86 1.84 2.6971(16) 176
    O7 H71 O3 2_666 0.86 1.89 2.7347(19) 167
    O7 H72 O6A 2_676 0.86 2.09 2.9430(16) 173
    O8 H81 O6 . 0.86 1.87 2.7221(19) 174
    O8 H82 O2B 2_676 0.86 2.01 2.8642(16) 171
    O9 H91 O5A 2_676 0.86 1.90 2.7476(18) 171
    O9 H92 O13A 2_576 0.86 2.34 2.9118(19) 124
    O9 H92 O14B 2_576 0.86 2.58 3.0630(18) 117
    O1 H01 O9B 2_676 0.86 2.20 2.985(2) 152
    O10 H102 O6A . 0.86 2.10 2.893(2) 153
    O11 H111 O17A 2_766 0.86 2.58 2.987(2) 110
    O11 H112 O17A 2_766 0.86 2.58 2.987(2) 110
    O11 H112 O21A . 0.86 2.39 3.126(2) 143
    O12 H121 O9 1_545 0.86 2.04 2.891(2) 171
    O12 H122 O18A 2_666 0.86 2.01 2.834(2) 160
    O13 H131 O19A 1_545 0.86 2.13 2.944(2) 158
    O13 H132 O2B 2_666 0.86 2.12 2.904(2) 151
    O14 H141 O11 . 0.86 1.92 2.772(2) 171
    O14 H142 O6B 2_666 0.86 2.17 2.9073(18) 143
    O15 H151 O6B 2_576 0.86 2.01 2.8578(17) 169
    O15 H152 O15B 2_576 0.86 2.37 3.0264(18) 134
    O15 H152 O9A . 0.86 2.43 3.192(2) 148
    O16 H161 O13 2_665 0.86 1.92 2.769(2) 171
    O16 H162 O20B 1_654 0.86 2.39 3.220(2) 163
    O17 H171 O1B 1_554 0.86 2.44 3.167(2) 143
    O17 H172 O16B 1_654 0.86 2.18 2.949(2) 149
    O18 H181 O1A . 0.86 2.35 3.105(2) 147
    O18 H182 O11B 1_554 0.86 2.34 2.874(2) 121
    O19 H191 O21 . 0.86 2.48 3.270(4) 154
    O19 H192 O2 . 0.86 1.99 2.830(3) 166
    O20 H201 O21 . 0.86 1.87 2.716(3) 166
    O20 H202 O17A 2_666 0.86 1.93 2.757(2) 162
    O21 H211 O1A . 0.86 1.93 2.784(3) 169
    O21 H212 O18B 2_666 0.86 2.44 2.992(3) 123
data_New_Global_Publ_Block
_journal_date_recd_electronic     2010-01-22
_journal_date_accepted     2010-02-14
_journal_name_full     'Acta Crystallographica, Section E'
_journal_year     2010
_journal_volume     66
_journal_issue      3
_journal_page_first     i20
_journal_page_last     i21
_journal_paper_category     QI
_journal_coeditor_code     FJ2276
_publ_contact_author_name     'Lahcen  El Ammari'
_publ_contact_author_address
;
Laboratoire de Chimie du Solide Appliqu\'ee,
Facult\'e des Sciences, Universit\'e Mohammed V-Agdal
Avenue Ibn Battouta, B.P. 1014, Rabat, Maroc
;
_publ_contact_author_email     'l_elammari@fsr.ac.ma'
_publ_contact_author_fax     '212 537 77 54 40'
_publ_contact_author_phone     '212 537 77 54 40'
_publ_section_title
;\
Pentaammonium heptasodium bis[pentakis(\m~2~-oxido)decaoxidobis(\m~5~-\
phosphato)pentamolybdenum(VI)] henicosahydrate
;
loop_
    _publ_author_name
    _publ_author_footnote
    _publ_author_address
    'Bih, Hssain' .
;
Laboratoire de Chimie des Mat\'eriaux et de l'Environnement,
FSTG-Marrakech, Morocco
;
    'Bih, Lahcen' .
;
Equipe Sciences des Mat\'eriaux, Facult\'e des Sciences et Techniques
Errachidia, Morocco
;
    'Manoun, Bouchaid' .
;
Equipe Sciences des Mat\'eriaux, Facult\'e des Sciences et Techniques
Errachidia, Morocco
;
    'Azrour, Mohamed' .
;
Equipe Sciences des Mat\'eriaux, Facult\'e des Sciences et Techniques
Errachidia, Morocco
;
    'Lazor, Peter' .
;
Department of Earth-Geology, Uppsala University, Sweden
;
    'El Ammari, Lahcen' .
;
Laboratoire de Chimie du Solide Appliqu\'ee,
Facult\'e des Sciences, Universit\'e Mohammed V-Agdal
Avenue Ibn Battouta, BP 1014, Rabat, Morocco
;
_publ_section_synopsis     .
