# Supplementary material for: Penta­ammonium hepta­sodium bis­[penta­kis(μ2-oxido)deca­oxido­bis­(μ5-phosphato)penta­molybdenum(VI)] henicosa­hydrate
Source: Acta Crystallogr Sect E Struct Rep Online. 2010 Feb 20;66(Pt 3):i20–1. doi: 10.1107/S160053681000601X (PMC2983582; doi:10.1107/S160053681000601X)
Supplement: Supplementary file 2 [file e-66-00i20-Isup2.hkl]

# 
# h,k,l, Fc-squared, Fo-squared, sigma(Fo-squared) and status flag 
# 
data_I
_shelx_title ' I in space group P -1' 
_shelx_refln_list_code          4 
_shelx_F_calc_maximum      575.35 
_exptl_crystal_F_000      2380.00 
_reflns_d_resolution_high  0.5772 
 
loop_ 
 _symmetry_equiv_pos_as_xyz 
 'x, y, z' 
 '-x, -y, -z' 
 
_cell_length_a     9.2299 
_cell_length_b    18.3516 
_cell_length_c    19.7918 
_cell_angle_alpha  73.860 
_cell_angle_beta   85.323 
_cell_angle_gamma  75.772 
 
_shelx_F_squared_multiplier     1.000 
 
loop_ 
 _refln_index_h 
 _refln_index_k 
 _refln_index_l 
 _refln_F_squared_calc 
 _refln_F_squared_meas 
 _refln_F_squared_sigma 
 _refln_observed_status 
   1   0   0      947.61      699.00     18.23 o 
   2   0   0        0.76       39.68      4.11 o 
   3   0   0      976.68     1094.13     28.04 o 
   4   0   0      843.57      940.02     31.78 o 
   5   0   0     3787.30     3705.96     60.23 o 
   6   0   0     4343.39     4488.94     92.45 o 
   7   0   0     2118.33     2054.67     94.18 o 
   8   0   0        7.79       19.11     24.33 o 
   9   0   0      287.13      259.51     39.97 o 
  10   0   0      200.65      181.84     33.60 o 
  11   0   0      115.27      108.77     12.65 o 
  12   0   0       13.35       -4.29     11.09 o 
  13   0   0     1654.52     1721.38     74.45 o 
 -15   1   0      272.11      231.70     31.28 o 
 -14   1   0       17.00        5.50     17.96 o 
 -12   1   0       11.09       27.74     13.44 o 
 -11   1   0       53.95       37.03     12.36 o 
 -10   1   0     8031.32     7726.54    237.04 o 
  -9   1   0      400.71      429.58     17.64 o 
  -8   1   0     4326.46     4264.83    163.53 o 
  -7   1   0     2955.43     2873.33     86.44 o 
  -6   1   0    13009.26    12435.53    275.45 o 
  -5   1   0     5242.80     5122.67    180.53 o 
  -4   1   0   204138.00   200825.89   3885.28 o 
  -3   1   0      546.07      381.76     18.52 o 
  -2   1   0   146091.61   144444.30   1825.71 o 
  -1   1   0        9.78        5.21      2.14 o 
   0   1   0      971.88       -0.23      0.23 o 
   1   1   0      586.55      482.49     19.14 o 
   2   1   0       11.93       -2.16     11.33 o 
   3   1   0      108.95       78.11      7.37 o 
   4   1   0      292.53      368.36     22.09 o 
   5   1   0     3061.22     3217.42     59.67 o 
   6   1   0    11418.93    11150.34    183.49 o 
   7   1   0       48.31       56.05      7.10 o 
   8   1   0     4345.05     4338.35    165.28 o 
   9   1   0      454.27      513.53     53.87 o 
  10   1   0     2061.82     2102.68    115.61 o 
  11   1   0      489.70      509.08     21.46 o 
  12   1   0       26.36       34.15     10.97 o 
  13   1   0     3658.41     3641.25     99.98 o 
  15   1   0      642.56      694.56     38.81 o 
 -15   2   0      127.93      120.48     28.09 o 
 -14   2   0      292.32      313.95     30.99 o 
 -13   2   0     1251.01     1288.76     53.30 o 
 -12   2   0     7362.41     7483.55    208.53 o 
 -11   2   0     5898.08     5970.70    138.79 o 
 -10   2   0     7418.20     7371.23    207.70 o 
  -9   2   0     1527.84     1493.14     41.55 o 
  -8   2   0    18108.17    17895.46    429.81 o 
  -7   2   0      117.91      105.72      7.98 o 
  -6   2   0    54441.26    53005.91   1128.35 o 
  -5   2   0       79.54      111.79     12.63 o 
  -4   2   0     5072.70     5771.47    121.09 o 
  -3   2   0     6877.03     6974.19    105.11 o 
  -2   2   0     1183.84     1185.29     20.53 o 
  -1   2   0      491.28      340.93      5.11 o 
   0   2   0    98557.53    93883.98   1613.20 o 
   1   2   0       12.14       -1.20      1.20 o 
   2   2   0     5083.55     4959.71     65.95 o 
   3   2   0      900.18      846.45     21.62 o 
   4   2   0    58107.68    58930.85    917.86 o 
   5   2   0     1576.99     1571.41     38.09 o 
   6   2   0      109.38      122.57      8.64 o 
   7   2   0        7.20       13.03      6.01 o 
   8   2   0     1243.35     1297.68     32.33 o 
   9   2   0     1775.85     1759.29     95.61 o 
  10   2   0     6593.03     6451.84    240.45 o 
  11   2   0        0.75       -8.20      8.69 o 
  12   2   0     5080.26     5112.18    116.74 o 
  13   2   0        2.33      -11.25     11.25 o 
 -15   3   0     1249.25     1432.13     68.94 o 
 -14   3   0      287.00      279.49     33.02 o 
 -13   3   0      170.22      190.86     26.07 o 
 -12   3   0       29.28       73.79     15.16 o 
 -11   3   0      547.95      562.96     22.93 o 
 -10   3   0    13799.29    13478.18    293.30 o 
  -9   3   0       16.47        6.52     10.43 o 
  -8   3   0     2990.17     3045.57     82.52 o 
  -7   3   0      362.33      448.05     17.97 o 
  -6   3   0       71.84       86.69      8.41 o 
  -5   3   0     2829.56     2944.84     50.76 o 
  -4   3   0    25209.88    25653.71    366.62 o 
  -3   3   0      777.57      679.56     16.45 o 
  -2   3   0      103.12       82.81      7.67 o 
  -1   3   0       38.52       14.72      2.23 o 
   0   3   0     1331.59     1280.51     22.09 o 
   1   3   0     1533.23     1506.64     13.92 o 
   2   3   0    56452.29    58562.70    485.36 o 
   3   3   0     7908.44     8150.86    107.97 o 
   4   3   0     3524.67     3059.25     62.15 o 
   5   3   0     1538.70     1382.39     40.70 o 
   6   3   0    62505.57    61909.48    957.78 o 
   7   3   0      646.08      599.89     19.86 o 
   8   3   0      957.12      993.50     27.86 o 
   9   3   0       37.28       34.44     17.07 o 
  10   3   0    32913.49    32011.79    949.26 o 
  11   3   0      565.65      535.58     27.25 o 
  12   3   0      427.92      379.77     19.67 o 
  13   3   0      590.51      569.76     26.27 o 
 -14   4   0     2693.76     2747.94    101.70 o 
 -13   4   0       37.74       33.88     22.88 o 
 -12   4   0     1249.63     1221.51     50.13 o 
 -11   4   0     3869.61     3817.39     88.33 o 
 -10   4   0     3998.91     3968.62     89.95 o 
  -9   4   0       11.67       -6.69      6.69 o 
  -8   4   0     3518.18     3482.73     95.44 o 
  -7   4   0     5412.79     5322.52     84.02 o 
  -6   4   0        4.81       29.83      6.70 o 
  -5   4   0       37.19       29.89     11.14 o 
  -4   4   0      429.78      436.53      9.35 o 
  -3   4   0      282.11      247.21      6.36 o 
  -2   4   0    67810.01    68489.50    686.52 o 
  -1   4   0        9.85       16.42      2.66 o 
   0   4   0    38359.98    36127.88    391.85 o 
   1   4   0      385.73      221.60      7.01 o 
   2   4   0    22863.23    22526.36    161.89 o 
   3   4   0     6231.58     6245.56     71.88 o 
   4   4   0    83633.21    85602.02    961.23 o 
   5   4   0       19.53       42.48      4.08 o 
   6   4   0    83464.37    81695.31   1261.71 o 
   7   4   0      296.40      262.46     14.96 o 
   8   4   0    16941.30    16671.86    282.02 o 
   9   4   0       60.74       70.25     14.21 o 
  10   4   0     1523.61     1451.24     27.90 o 
  11   4   0        8.85        9.50      9.43 o 
  12   4   0      101.82      116.49     12.87 o 
  13   4   0      716.35      724.51     28.42 o 
  15   4   0        4.88      -16.22     16.22 o 
 -14   5   0      414.58      473.68     32.44 o 
 -13   5   0      172.74      141.33     29.25 o 
 -12   5   0      558.82      575.46     52.42 o 
 -11   5   0     3092.94     3044.21     57.71 o 
 -10   5   0     5672.50     5487.48    155.23 o 
  -9   5   0       37.17       16.89     11.30 o 
  -8   5   0     6997.36     7099.21     95.53 o 
  -7   5   0     3130.30     3214.26     42.47 o 
  -6   5   0    10393.49    10435.66    120.55 o 
  -5   5   0        0.86       -0.98      4.48 o 
  -4   5   0     4614.29     4824.16     55.09 o 
  -3   5   0      476.07      502.33     16.91 o 
  -2   5   0    15843.89    13346.22    141.88 o 
  -1   5   0     1937.41     2089.66     21.20 o 
   0   5   0    11818.94    10587.22    116.84 o 
   1   5   0      140.14      172.91      4.74 o 
   2   5   0   130270.84   129872.27   1000.60 o 
   3   5   0      106.98       93.00      3.39 o 
   4   5   0    28352.92    26325.34    249.84 o 
   5   5   0     6771.56     6734.65     81.22 o 
   6   5   0    40369.40    40654.80    538.33 o 
   7   5   0      689.82      704.22     16.61 o 
   8   5   0     8355.42     8244.71    112.33 o 
   9   5   0     2557.84     2578.74     42.60 o 
  10   5   0      675.03      608.76     35.38 o 
  11   5   0        4.82      -12.83     12.83 o 
  12   5   0        1.70       -0.58     14.81 o 
  13   5   0      609.38      606.41     27.22 o 
  15   5   0      195.57      190.28     24.04 o 
 -14   6   0     1198.83     1192.56     68.94 o 
 -13   6   0      129.21      143.36     31.86 o 
 -12   6   0     4794.11     4818.16    101.21 o 
 -11   6   0      181.05      173.99     15.49 o 
 -10   6   0      163.53      148.56     12.44 o 
  -9   6   0      170.37      175.55     10.57 o 
  -8   6   0     7349.36     7111.49    151.45 o 
  -7   6   0     3265.53     3264.37     58.17 o 
  -6   6   0    44220.84    45965.15    618.86 o 
  -5   6   0     3277.65     3382.96     45.09 o 
  -4   6   0     5181.55     5620.09     61.97 o 
  -3   6   0      519.17      567.26     11.92 o 
  -2   6   0     9761.80     9866.93     87.28 o 
  -1   6   0     3047.19     2777.44     27.18 o 
   0   6   0   228992.23   228455.27   2020.45 o 
   1   6   0      174.44      195.51      5.55 o 
   2   6   0    56157.90    56065.34    412.60 o 
   3   6   0      440.31      411.72      7.37 o 
   4   6   0    10441.11    10550.25     90.43 o 
   5   6   0      168.23      156.27      5.84 o 
   6   6   0     7803.25     7957.93    102.51 o 
   7   6   0     1916.49     1925.22     26.40 o 
   8   6   0    26167.21    25339.21    322.65 o 
   9   6   0      549.22      514.69     17.56 o 
  10   6   0      883.36      948.96     23.59 o 
  11   6   0      464.11      419.45     23.19 o 
  12   6   0     1444.44     1440.37     42.43 o 
  13   6   0      198.13      212.67     18.52 o 
  14   6   0     1593.03     1575.34     57.36 o 
  15   6   0     3063.35     3334.89    103.74 o 
 -14   7   0     1086.91     1057.27     66.91 o 
 -13   7   0     1037.11      990.35     61.99 o 
 -12   7   0     8057.36     8015.10    158.31 o 
 -11   7   0     5222.36     5173.21     94.26 o 
 -10   7   0     5511.41     5442.41     95.57 o 
  -9   7   0      508.92      509.19     20.00 o 
  -8   7   0      339.17      339.26     13.49 o 
  -7   7   0      661.24      587.44     16.99 o 
  -6   7   0      610.29      730.45     21.39 o 
  -5   7   0      609.90      585.68     13.99 o 
  -4   7   0    15755.43    15507.60    160.71 o 
  -3   7   0     1416.32     1616.95     24.26 o 
  -2   7   0    39840.55    41211.28    350.61 o 
  -1   7   0     7073.91     6461.61     61.80 o 
   0   7   0    16709.16    15654.34    176.07 o 
   1   7   0     1557.45     1499.36     20.76 o 
   2   7   0     4374.43     3739.63     38.43 o 
   3   7   0     1202.84     1052.94     11.95 o 
   4   7   0    15959.35    15634.77    118.73 o 
   5   7   0      432.98      401.07      8.65 o 
   6   7   0    46759.80    46939.59    500.24 o 
   7   7   0     3470.47     3607.72     40.29 o 
   8   7   0    37357.90    37918.10    437.32 o 
   9   7   0     4092.96     4020.86     63.39 o 
  10   7   0    14813.29    14713.58    196.41 o 
  11   7   0     3769.84     3766.99     68.53 o 
  12   7   0      208.07      241.56     11.40 o 
  13   7   0       62.08       31.71     14.23 o 
  14   7   0      612.94      582.76     37.94 o 
  15   7   0       53.79        9.45     13.23 o 
 -13   8   0       42.80       26.35     28.67 o 
 -12   8   0      469.87      495.55     34.76 o 
 -11   8   0      959.21      947.16     34.61 o 
 -10   8   0       14.12       14.65     11.91 o 
  -9   8   0       94.78       97.84     12.28 o 
  -8   8   0     4349.92     4239.00     62.13 o 
  -7   8   0      429.39      401.19     14.95 o 
  -6   8   0    12901.86    12652.69    147.89 o 
  -5   8   0     2518.74     2559.98     38.22 o 
  -4   8   0      554.32      499.81     13.23 o 
  -3   8   0     5654.22     5684.12     67.35 o 
  -2   8   0     7898.22     8516.53     77.88 o 
  -1   8   0       63.00       56.83      4.79 o 
   0   8   0    62577.92    66922.26    642.08 o 
   1   8   0     1367.49     1320.59     19.89 o 
   2   8   0   140654.73   142723.22   1065.81 o 
   3   8   0      385.39      293.02      8.04 o 
   4   8   0    39881.87    40183.13    326.77 o 
   5   8   0       40.84       26.59      5.71 o 
   6   8   0     8902.50     9152.64     80.24 o 
   7   8   0     1262.81     1259.03     15.96 o 
   8   8   0     5855.65     5841.27     62.07 o 
   9   8   0      815.30      813.75     17.31 o 
  10   8   0      375.36      347.08     14.37 o 
  11   8   0      647.71      618.22     18.89 o 
  12   8   0       23.45       16.04     16.06 o 
  13   8   0       18.12       10.89      8.36 o 
  14   8   0     4026.17     3947.03    116.36 o 
  15   8   0      297.56      248.27     43.15 o 
 -13   9   0        0.37        8.40     29.83 o 
 -12   9   0     1913.94     1868.61     86.91 o 
 -11   9   0      418.18      398.85     27.74 o 
 -10   9   0        0.90       22.22     13.48 o 
  -9   9   0     2017.10     2055.14     45.80 o 
  -8   9   0     3460.31     3414.49     54.66 o 
  -7   9   0     1466.02     1561.18     32.19 o 
  -6   9   0      210.14      216.32     12.26 o 
  -5   9   0     3564.58     3652.73     51.63 o 
  -4   9   0      644.26      631.77     16.79 o 
  -3   9   0      324.25      276.10     10.35 o 
  -2   9   0    94561.55    97653.53    830.44 o 
  -1   9   0     1318.48     1356.28     19.69 o 
   0   9   0     6384.47     6787.54     63.34 o 
   1   9   0     1714.40     1627.03     19.74 o 
   2   9   0      971.28      806.71     16.37 o 
   3   9   0     5916.79     5953.46     51.19 o 
   4   9   0    25196.33    26020.33    207.05 o 
   5   9   0       47.41       26.04      5.86 o 
   6   9   0     5263.30     5477.61     55.37 o 
   7   9   0       25.14       52.90      5.51 o 
   8   9   0     9246.39     9275.94     96.94 o 
   9   9   0     1141.65     1069.38     16.76 o 
  10   9   0     1961.41     1799.69     25.15 o 
  11   9   0      442.47      419.87     15.06 o 
  12   9   0     9553.93     9326.85    113.57 o 
  13   9   0      172.34      156.17     11.83 o 
  14   9   0       55.97       43.46     15.10 o 
  15   9   0      470.33      466.23     36.06 o 
 -13  10   0      602.37      668.77     61.69 o 
 -12  10   0       58.47       41.70     30.70 o 
 -11  10   0     1808.86     1867.73     88.36 o 
 -10  10   0      113.37       67.70     17.05 o 
  -9  10   0     6583.39     6884.12    124.11 o 
  -8  10   0     4701.45     4839.63     79.72 o 
  -7  10   0      708.65      674.94     22.51 o 
  -6  10   0    41353.90    41635.19    633.08 o 
  -5  10   0      902.00      839.05     22.08 o 
  -4  10   0     7907.87     7891.14    126.98 o 
  -3  10   0      120.33      113.40      8.47 o 
  -2  10   0    10533.40    10544.13     92.57 o 
  -1  10   0      776.19      858.81     15.70 o 
   0  10   0     2188.19     1938.78     25.44 o 
   1  10   0       46.35       47.53      5.02 o 
   2  10   0     2759.52     2586.25     34.83 o 
   3  10   0     2668.41     2647.04     26.14 o 
   4  10   0    18350.17    18351.31    143.39 o 
   5  10   0     1300.75     1330.48     17.56 o 
   6  10   0    15726.62    15460.33    152.76 o 
   7  10   0     2002.45     2022.38     29.00 o 
   8  10   0    25189.12    25411.27    245.04 o 
   9  10   0       14.30        8.67      6.75 o 
  10  10   0      799.05      732.33     18.75 o 
  11  10   0     3736.22     3732.03     53.68 o 
  12  10   0     4999.51     4939.64     67.96 o 
  13  10   0      196.80      178.55     17.65 o 
  14  10   0     2409.73     2372.26     47.00 o 
  15  10   0      401.83      374.73     31.86 o 
 -13  11   0     2719.53     2897.72    125.46 o 
 -12  11   0      298.26      303.81     44.31 o 
 -11  11   0      878.80      907.78     65.17 o 
 -10  11   0     2628.96     2424.67     79.26 o 
  -9  11   0     1013.10     1037.88     30.19 o 
  -8  11   0    30484.95    31107.04    379.06 o 
  -7  11   0     1961.24     1972.54     49.92 o 
  -6  11   0     1566.20     1630.58     40.04 o 
  -5  11   0     2454.83     2505.58     58.55 o 
  -4  11   0      634.96      689.67     22.67 o 
  -3  11   0       25.56       25.92      6.93 o 
  -2  11   0      339.30      401.30     10.76 o 
  -1  11   0     1916.29     2010.59     26.65 o 
   0  11   0    24506.02    25569.96    248.75 o 
   1  11   0      194.95      154.72      7.26 o 
   2  11   0    26393.70    27038.65    238.18 o 
   3  11   0      837.83      868.54     15.26 o 
   4  11   0    75550.42    77387.82    584.23 o 
   5  11   0      618.34      589.48     12.41 o 
   6  11   0      541.60      518.06     15.53 o 
   7  11   0     2610.64     2598.40     35.50 o 
   8  11   0     3984.05     4134.20     65.69 o 
   9  11   0      697.66      738.75     18.92 o 
  10  11   0     2490.17     2497.34     35.85 o 
  11  11   0       26.27       11.26     13.12 o 
  12  11   0     8239.89     8088.37    103.10 o 
  13  11   0     1658.29     1550.98     43.53 o 
  14  11   0      961.60      883.18     28.41 o 
  15  11   0       32.21        6.31     17.64 o 
 -12  12   0     4679.46     4553.45    166.66 o 
 -11  12   0      290.70      187.10     40.84 o 
 -10  12   0      234.44      261.11     30.45 o 
  -9  12   0     1622.54     1639.33     49.24 o 
  -8  12   0     2238.07     2324.48     63.48 o 
  -7  12   0      267.73      242.06     20.41 o 
  -6  12   0      231.62      213.72     16.27 o 
  -5  12   0      544.28      483.39     20.74 o 
  -4  12   0     7925.82     7805.78    107.99 o 
  -3  12   0      222.65      209.58     20.08 o 
  -2  12   0      646.66      727.32     23.02 o 
  -1  12   0        4.04       -4.98      4.98 o 
   0  12   0    28064.49    29209.31    275.03 o 
   1  12   0      631.72      576.10     13.78 o 
   2  12   0      431.95      461.08     20.25 o 
   3  12   0      393.33      492.48     11.65 o 
   4  12   0     3254.63     3303.57     36.14 o 
   5  12   0      317.22      301.60      9.69 o 
   6  12   0      887.93      909.62     25.81 o 
   7  12   0      610.40      609.12     17.61 o 
   8  12   0    63630.50    65036.43    644.36 o 
   9  12   0     3760.11     3755.12     50.66 o 
  10  12   0      222.79      182.41     11.19 o 
  11  12   0      744.48      729.74     22.62 o 
  12  12   0       30.10       46.55     11.60 o 
  13  12   0      519.14      507.29     24.17 o 
  14  12   0       39.60       21.56     13.35 o 
  15  12   0      202.56      160.60     22.17 o 
 -12  13   0        0.77        5.79     35.04 o 
 -11  13   0      535.49      651.97     59.95 o 
 -10  13   0     1080.36     1102.76     72.71 o 
  -9  13   0       98.89      127.41     20.01 o 
  -8  13   0      506.37      594.26     33.58 o 
  -7  13   0      104.34      103.32     17.96 o 
  -6  13   0     4778.11     4698.01     87.21 o 
  -5  13   0       38.80       33.90     14.18 o 
  -4  13   0    14489.60    14013.86    210.70 o 
  -3  13   0       50.24       57.99     11.13 o 
  -2  13   0     1141.76     1107.08     23.03 o 
  -1  13   0     1672.16     1622.36     27.47 o 
   0  13   0      250.61      287.70     10.98 o 
   1  13   0     4507.67     4375.86     49.02 o 
   2  13   0    13110.03    13394.13    125.58 o 
   3  13   0      807.56      772.31     15.84 o 
   4  13   0    33473.05    34408.71    329.51 o 
   5  13   0     1174.36     1191.68     19.96 o 
   6  13   0     4776.62     4720.96     49.60 o 
   7  13   0       46.63       43.92      9.24 o 
   8  13   0      221.50      225.52     12.92 o 
   9  13   0      145.20      161.54     12.04 o 
  10  13   0     2568.55     2576.07     39.67 o 
  11  13   0      205.06      200.12     14.57 o 
  12  13   0      846.55      775.61     24.79 o 
  13  13   0       51.55       37.20     14.57 o 
  14  13   0      106.72      110.84     16.59 o 
  15  13   0       46.32       43.62     20.11 o 
 -12  14   0      538.45      488.61     57.06 o 
 -11  14   0      116.58      196.65     44.89 o 
 -10  14   0       24.74       22.59     37.36 o 
  -9  14   0       30.47       23.53     18.11 o 
  -8  14   0     2844.21     2918.80     77.10 o 
  -7  14   0       30.44       43.38     19.11 o 
  -6  14   0     6735.64     6587.50    114.94 o 
  -5  14   0       36.78        8.53     15.51 o 
  -4  14   0    11494.64    11371.78    176.91 o 
  -3  14   0    11936.64    12200.60    165.54 o 
  -2  14   0    36006.04    36422.70    440.13 o 
  -1  14   0      601.01      650.83     20.89 o 
   0  14   0     7669.47     8522.07    130.84 o 
   1  14   0      781.73      787.08     16.90 o 
   2  14   0    46872.29    48037.42    441.13 o 
   3  14   0      353.12      320.20     13.77 o 
   4  14   0      187.97      196.55     12.00 o 
   5  14   0      753.24      717.95     17.81 o 
   6  14   0     9932.17     9627.03     97.89 o 
   7  14   0      104.90       95.03     13.10 o 
   8  14   0     1629.37     1573.03     30.45 o 
   9  14   0      325.26      284.02     14.69 o 
  10  14   0     2337.22     2342.60     38.83 o 
  11  14   0      713.78      707.82     24.88 o 
  12  14   0     1749.26     1856.84     38.85 o 
  13  14   0       81.29       67.66     30.34 o 
  14  14   0     3173.46     3260.01     70.74 o 
  15  14   0      307.22      327.91     48.80 o 
 -11  15   0      397.03      414.46     55.32 o 
 -10  15   0     4795.74     4843.21    179.42 o 
  -9  15   0      155.48      157.93     24.00 o 
  -8  15   0     5635.00     5575.52    116.77 o 
  -7  15   0     7439.40     7463.78    145.88 o 
  -6  15   0     1506.50     1476.68     52.63 o 
  -5  15   0     3900.71     3897.64     78.64 o 
  -4  15   0      508.72      492.82     30.18 o 
  -3  15   0      123.42      106.23     15.42 o 
  -2  15   0    15492.33    15799.80    190.12 o 
  -1  15   0       75.83       39.55     10.66 o 
   0  15   0    25386.15    25920.95    280.56 o 
   1  15   0      717.61      605.04     18.91 o 
   2  15   0       29.16       27.71      8.58 o 
   3  15   0     1132.52     1069.09     25.12 o 
   4  15   0     4434.35     4386.20     53.31 o 
   5  15   0       29.82       19.70      6.00 o 
   6  15   0     2689.84     2703.18     36.73 o 
   7  15   0     1087.43     1093.71     28.25 o 
   8  15   0     4228.41     4205.73     63.04 o 
   9  15   0      639.90      615.02     23.36 o 
  10  15   0    17962.81    18096.76    212.62 o 
  11  15   0      570.39      624.22     28.38 o 
  12  15   0      701.42      716.53     29.52 o 
  13  15   0     1442.41     1437.12     55.01 o 
  14  15   0     3110.58     3222.85     70.36 o 
  15  15   0        3.48       -8.98     20.43 o 
 -11  16   0      955.77     1028.86     79.66 o 
 -10  16   0     1351.99     1369.01     91.54 o 
  -9  16   0     5582.44     6028.08    196.84 o 
  -8  16   0        0.31        2.29     26.08 o 
  -7  16   0       39.65       45.45     21.12 o 
  -6  16   0    13191.73    12947.58    230.51 o 
  -5  16   0       17.00      -19.84     19.84 o 
  -4  16   0     1406.69     1312.00     41.72 o 
  -3  16   0      422.09      437.24     22.64 o 
  -2  16   0     8452.16     8736.96    114.19 o 
  -1  16   0      166.10      159.31     14.06 o 
   0  16   0     1080.65     1251.24     30.61 o 
   1  16   0      443.26      488.65     32.12 o 
   2  16   0    11200.99    11327.17    129.64 o 
   3  16   0        5.98       -8.61      8.61 o 
   4  16   0     6156.11     6096.48     76.32 o 
   5  16   0     1207.92     1202.25     21.88 o 
   6  16   0    36564.03    36376.67    369.12 o 
   7  16   0       51.25       62.64     12.76 o 
   8  16   0        4.67       12.13     11.44 o 
   9  16   0     1567.95     1558.13     36.16 o 
  10  16   0        0.05       49.18     15.18 o 
  11  16   0      225.35      236.02     17.81 o 
  12  16   0     1835.05     1799.45     48.90 o 
  13  16   0       43.63       54.01     23.13 o 
  14  16   0     3539.93     3492.44     99.11 o 
  15  16   0      402.22      410.09     34.10 o 
 -10  17   0     1134.21     1057.86     83.71 o 
  -9  17   0        3.79      -11.27     27.29 o 
  -8  17   0      894.06      905.37     59.62 o 
  -7  17   0      769.09      796.47     43.25 o 
  -6  17   0     6807.11     6905.00    149.71 o 
  -5  17   0      951.36      955.96     45.73 o 
  -4  17   0        3.20        5.46     18.57 o 
  -3  17   0      133.37       98.02     21.07 o 
  -2  17   0       91.20       88.51     11.24 o 
  -1  17   0      395.04      348.99     18.85 o 
   0  17   0     8912.27     8773.38    164.53 o 
   1  17   0      359.81      311.52     28.76 o 
   2  17   0    33138.88    33481.34    454.34 o 
   3  17   0      989.21      975.71     25.87 o 
   4  17   0     1746.36     1751.65     46.68 o 
   5  17   0       99.74       83.07      9.33 o 
   6  17   0     4209.73     4317.17     68.49 o 
   7  17   0       31.00       42.63     11.41 o 
   8  17   0      629.74      650.39     28.01 o 
   9  17   0       49.88       57.63     13.97 o 
  10  17   0     9385.79     9550.40    125.11 o 
  11  17   0     1753.01     1789.66     41.22 o 
  12  17   0     4002.66     4076.60     90.98 o 
  13  17   0      429.72      442.70     34.38 o 
  14  17   0      992.65      968.35     49.71 o 
 -10  18   0      582.58      415.05     56.77 o 
  -9  18   0     1081.44     1203.28     60.54 o 
  -8  18   0       62.33       38.91     28.26 o 
  -7  18   0      167.36      103.04     24.71 o 
  -6  18   0        4.69       33.97     21.18 o 
  -5  18   0      648.47      597.95     37.37 o 
  -4  18   0     2900.33     2823.73     77.65 o 
  -3  18   0      247.44      193.48     31.86 o 
  -2  18   0     1192.45     1125.87     31.03 o 
  -1  18   0       10.88       -2.03     12.81 o 
   0  18   0    23283.44    23358.70    388.50 o 
   1  18   0      155.50      143.43     21.67 o 
   2  18   0    12603.87    12792.07    191.09 o 
   3  18   0     1165.72     1217.98     39.13 o 
   4  18   0      432.72      413.12     19.99 o 
   5  18   0     1009.00     1069.88     23.79 o 
   6  18   0      996.29     1011.03     25.85 o 
   7  18   0     1096.42     1154.26     25.57 o 
   8  18   0     5209.53     5278.75    103.30 o 
   9  18   0      788.72      794.28     33.34 o 
  10  18   0     6525.60     6553.97    108.32 o 
  11  18   0       63.52       45.74     17.04 o 
  12  18   0       33.37       40.75     29.15 o 
  13  18   0       52.25       24.04     33.02 o 
  14  18   0        4.95       -3.19     32.73 o 
  -9  19   0      255.30      263.90     36.07 o 
  -8  19   0      728.96      683.95     47.37 o 
  -7  19   0        6.85      -18.04     37.79 o 
  -6  19   0     1214.28     1226.02     61.72 o 
  -5  19   0     1664.84     1725.45     72.56 o 
  -4  19   0    23536.68    23393.91    879.24 o 
  -3  19   0      781.48      737.77     49.85 o 
  -2  19   0     1480.94     1528.88     37.25 o 
  -1  19   0     1154.17     1152.67     38.21 o 
   0  19   0      257.68      230.74     37.59 o 
   1  19   0     2352.97     2277.58     67.16 o 
   2  19   0    11123.71    11020.82    170.40 o 
   3  19   0       78.21       55.90     16.80 o 
   4  19   0     1117.29     1044.79     29.67 o 
   5  19   0        2.13      -10.84     10.84 o 
   6  19   0     7345.22     7346.41     91.14 o 
   7  19   0      164.69      150.19     12.29 o 
   8  19   0      103.68       96.49     18.79 o 
   9  19   0        0.17      -15.30     15.30 o 
  10  19   0       17.86       47.24     17.35 o 
  11  19   0       12.29       18.68     17.34 o 
  12  19   0      380.19      366.09     51.84 o 
  13  19   0      344.52      301.79     49.24 o 
  14  19   0       28.95       35.62     36.20 o 
  -9  20   0     1089.85     1272.48     96.17 o 
  -8  20   0     2448.37     2661.23     92.98 o 
  -7  20   0        0.44      -19.79     26.31 o 
  -6  20   0      119.56      108.27     31.29 o 
  -5  20   0        0.25      -18.04     25.34 o 
  -4  20   0      264.97      425.72     42.14 o 
  -3  20   0     2398.14     2449.83    133.57 o 
  -2  20   0     1399.72     1324.78     41.72 o 
  -1  20   0      984.69     1049.85     37.89 o 
   0  20   0     4010.35     4001.41     96.05 o 
   1  20   0      131.44       37.78     34.51 o 
   2  20   0     3803.15     3750.28    114.98 o 
   3  20   0      216.84      195.97     20.46 o 
   4  20   0     3298.59     3236.02     61.49 o 
   5  20   0      659.22      635.47     21.91 o 
   6  20   0     2739.47     2703.03     55.67 o 
   7  20   0        3.74       -9.85     10.77 o 
   8  20   0       57.84       46.09     17.16 o 
   9  20   0      142.73      107.86     25.97 o 
  10  20   0     3577.11     3550.23     73.30 o 
  11  20   0      524.03      515.74     32.03 o 
  12  20   0    10076.37    10232.95    315.66 o 
  13  20   0      368.79      402.87     56.77 o 
  14  20   0     1156.17     1143.02     83.42 o 
  -8  21   0        5.05       -8.08     30.70 o 
  -7  21   0      517.77      531.36     45.47 o 
  -6  21   0     1417.71     1434.10     73.32 o 
  -5  21   0      891.40      970.25     60.75 o 
  -4  21   0     4995.62     5055.90    205.24 o 
  -3  21   0      764.42      531.51     73.28 o 
  -2  21   0     1908.35     1870.29     51.47 o 
  -1  21   0      295.88      362.74     24.17 o 
   0  21   0     5585.23     5395.53    120.00 o 
   1  21   0     1693.34     1723.09     77.33 o 
   2  21   0     1115.36      989.84     64.86 o 
   3  21   0       24.30        1.21     15.66 o 
   4  21   0    20977.36    20671.99    309.79 o 
   5  21   0       16.95      -13.21     13.21 o 
   6  21   0    12049.34    11983.91    183.56 o 
   7  21   0      261.84      210.73     18.50 o 
   8  21   0     5779.07     5963.25    176.56 o 
   9  21   0      135.59      127.83     24.31 o 
  10  21   0    12287.45    12546.73    203.00 o 
  11  21   0     1096.86     1124.68     52.75 o 
  12  21   0        0.50       29.91     26.04 o 
  13  21   0       38.41       47.50     41.41 o 
  -8  22   0     1649.71     1576.20    107.76 o 
  -7  22   0      251.88      195.20     55.90 o 
  -6  22   0     1394.42     1318.91    104.00 o 
  -5  22   0       12.99       64.58     51.26 o 
  -4  22   0     2788.70     2753.29    146.33 o 
  -3  22   0      987.30      919.97     87.48 o 
  -2  22   0        0.20       -6.18     11.78 o 
  -1  22   0     2226.09     2303.09     71.07 o 
   0  22   0    17055.37    17160.75    327.13 o 
   1  22   0      934.89     1020.99     65.77 o 
   2  22   0     2337.97     2247.07     90.04 o 
   3  22   0      242.42      146.04     22.23 o 
   4  22   0      196.65      243.04     22.80 o 
   5  22   0      345.43      316.50     20.53 o 
   6  22   0    14317.27    14185.70    217.66 o 
   7  22   0      290.88      283.12     22.99 o 
   8  22   0     3785.94     3847.14    105.83 o 
   9  22   0      214.08      225.22     27.47 o 
  10  22   0     2296.86     2523.30     77.92 o 
  11  22   0       15.27       77.03     31.93 o 
  12  22   0      413.69      495.76     42.71 o 
  13  22   0      589.43      494.70     62.85 o 
  -7  23   0        1.73      -38.52     44.31 o 
  -6  23   0     1061.94      975.87     94.14 o 
  -5  23   0     4990.59     5339.05    221.75 o 
  -4  23   0     4092.68     4056.97    187.52 o 
  -3  23   0      123.29      134.09     50.97 o 
  -2  23   0       46.47       46.98     14.90 o 
  -1  23   0      566.70      521.84     35.88 o 
   0  23   0     8856.76     8908.67    179.00 o 
   1  23   0     1208.30     1217.22     98.35 o 
   2  23   0     5218.95     5324.51    184.82 o 
   3  23   0        4.68       -5.30     21.96 o 
   4  23   0      303.31      299.76     24.53 o 
   5  23   0      315.49      304.37     21.62 o 
   6  23   0      244.47      239.07     30.35 o 
   7  23   0      851.07      854.35     40.90 o 
   8  23   0     4397.63     4691.67    142.40 o 
   9  23   0      357.47      335.06     41.39 o 
  10  23   0     1173.01     1311.96     69.23 o 
  11  23   0      188.24      254.40     38.90 o 
  12  23   0     1943.18     2055.55     80.27 o 
  -6  24   0     1409.99     1416.24    109.21 o 
  -5  24   0      826.58      884.30     90.95 o 
  -4  24   0     2570.51     2554.07    149.22 o 
  -3  24   0      445.42      371.60     72.12 o 
  -2  24   0      134.01      162.18     59.95 o 
  -1  24   0      140.40      121.48     20.10 o 
   0  24   0       11.65       31.10     23.60 o 
   1  24   0       80.15       50.53     36.04 o 
   2  24   0     1572.50     1516.24     80.86 o 
   3  24   0      669.59      618.28     67.34 o 
   4  24   0     4973.92     4776.03     95.26 o 
   5  24   0      236.65      241.35     21.46 o 
   6  24   0     1063.97     1003.61     47.93 o 
   7  24   0      116.27       60.33     22.84 o 
   8  24   0     9840.30     9384.76    323.21 o 
   9  24   0      343.52      393.89     63.72 o 
  10  24   0      733.14      859.85     57.85 o 
  11  24   0        0.65       -5.80     29.48 o 
  12  24   0      321.63      359.96     41.07 o 
  -5  25   0      100.82      104.84     56.18 o 
  -4  25   0        0.60      -48.36     48.36 o 
  -3  25   0      156.44      153.79     66.61 o 
  -2  25   0     1738.12     1723.71    127.47 o 
  -1  25   0      928.28      992.11     48.14 o 
   0  25   0      115.80       69.86     24.99 o 
   1  25   0      102.12       51.40     57.78 o 
   2  25   0      976.23     1048.93     69.57 o 
   3  25   0      100.66       50.62     37.67 o 
   4  25   0     9362.38     9373.35    181.63 o 
   5  25   0       31.75       43.62     18.39 o 
   6  25   0      234.88      234.88     33.77 o 
   7  25   0      578.05      602.76     43.39 o 
   8  25   0      940.12      875.92     87.19 o 
   9  25   0        2.85        5.50     43.15 o 
  10  25   0     2442.34     2320.76    136.17 o 
  11  25   0       17.80        9.27     43.44 o 
  -4  26   0       91.28       56.47     56.76 o 
  -3  26   0      712.65      688.48     89.50 o 
  -2  26   0      297.12      314.82     73.27 o 
  -1  26   0        1.28       -3.19     48.65 o 
   0  26   0     5052.64     4932.01    119.83 o 
   1  26   0      185.02      159.18     45.46 o 
   2  26   0     5624.81     5618.55    169.61 o 
   3  26   0        2.15       -6.29     36.96 o 
   4  26   0     1258.03     1327.67     58.95 o 
   5  26   0      748.73      783.78     35.37 o 
   6  26   0     8411.50     8212.25    192.71 o 
   7  26   0      174.65      127.81     28.35 o 
   8  26   0      166.03       50.39     51.26 o 
   9  26   0      523.22      546.83     75.02 o 
  10  26   0       89.28       42.57     52.71 o 
  11  26   0       55.21       35.91     46.63 o 
  -3  27   0        0.50      -50.97     50.97 o 
  -2  27   0    11031.25    11272.38    394.63 o 
  -1  27   0       86.92      138.43     63.71 o 
   0  27   0     2166.41     2270.24    145.73 o 
   1  27   0     1348.07     1373.62    118.77 o 
   2  27   0     2157.72     2122.12    100.89 o 
   3  27   0      728.75      799.15     64.10 o 
   4  27   0      759.69      775.73     39.71 o 
   5  27   0      482.54      525.43     46.00 o 
   6  27   0      207.18      149.38     52.13 o 
   7  27   0       51.71       46.41     26.29 o 
   8  27   0       66.02      157.55     55.89 o 
   9  27   0       93.28       56.18     54.74 o 
  10  27   0      973.78      985.41     95.01 o 
  -2  28   0        4.78       50.97     61.98 o 
  -1  28   0     2446.49     2767.80    164.86 o 
   0  28   0      126.87      179.27     67.77 o 
   1  28   0       26.96       57.73     56.47 o 
   2  28   0       96.20       78.62     45.21 o 
   3  28   0      139.78      136.22     47.46 o 
   4  28   0      181.69      187.67     61.69 o 
   5  28   0       18.47      -22.62     32.44 o 
   6  28   0       92.25       74.45     31.40 o 
   7  28   0       38.96        3.19     26.97 o 
   8  28   0      834.81      839.40     90.95 o 
   9  28   0       57.26        2.61     50.68 o 
  -1  29   0      133.69      129.75     65.74 o 
   0  29   0       86.80      -55.61     55.61 o 
   1  29   0       13.65      -25.92     39.73 o 
   2  29   0      878.82      900.91     75.08 o 
   3  29   0       44.25      -32.99     41.01 o 
   4  29   0      711.47      673.13     91.82 o 
   5  29   0      225.70      203.62     38.07 o 
   6  29   0      446.41      369.75     41.16 o 
   7  29   0       21.28      -11.31     52.13 o 
   8  29   0      953.03      791.34     91.24 o 
   1  30   0      144.59       32.44     61.69 o 
   2  30   0      972.49      982.33     78.03 o 
   3  30   0      329.56      411.80     60.09 o 
   4  30   0      408.07      453.56     81.68 o 
   5  30   0       34.33       27.84     31.93 o 
   6  30   0     3054.41     3192.62    106.29 o 
  -5 -30   1      224.07      227.87     58.07 o 
  -4 -30   1      843.75      865.18    105.43 o 
  -3 -30   1     1268.59     1386.01    132.23 o 
  -2 -30   1       25.34      -55.01     79.50 o 
  -7 -29   1      637.03      711.73     47.84 o 
  -6 -29   1        2.11      -13.58     26.44 o 
  -5 -29   1        0.90       -8.73     28.55 o 
  -4 -29   1        5.38       14.19     55.89 o 
  -3 -29   1     4964.56     5125.02    169.35 o 
  -2 -29   1        3.73      -39.56     39.56 o 
  -1 -29   1      186.02      115.70     46.49 o 
   0 -29   1       26.00      -53.87     59.08 o 
  -9 -28   1      220.97      303.23     66.32 o 
  -8 -28   1       59.83      100.21     55.03 o 
  -7 -28   1     4672.95     4914.73    130.12 o 
  -6 -28   1       67.51       14.12     28.31 o 
  -5 -28   1     1017.43      958.53     60.09 o 
  -4 -28   1        1.44      -45.90     45.90 o 
  -3 -28   1     1405.62     1460.14     90.22 o 
  -2 -28   1      156.61      203.53     90.79 o 
  -1 -28   1      349.53      347.86     55.09 o 
   0 -28   1       43.78      -24.91     56.47 o 
   1 -28   1     1548.96     1415.98    123.70 o 
   2 -28   1     1043.41      993.53    106.59 o 
 -10 -27   1      157.00      173.19     61.69 o 
  -9 -27   1     7482.24     7757.63    290.85 o 
  -8 -27   1      107.02       29.83     51.26 o 
  -7 -27   1       37.62       13.22     48.51 o 
  -6 -27   1       31.05        0.78     27.90 o 
  -5 -27   1      298.74      342.17     40.68 o 
  -4 -27   1      446.06      411.57     64.88 o 
  -3 -27   1     1115.89     1023.83     71.43 o 
  -2 -27   1      769.65      703.02     64.29 o 
  -1 -27   1     4781.88     4505.05    273.62 o 
   0 -27   1      621.41      656.61     87.76 o 
   1 -27   1       79.31       51.55     57.63 o 
   2 -27   1      332.09      403.74     82.83 o 
   3 -27   1     2638.67     2507.40    155.88 o 
 -11 -26   1      412.78      349.00     63.43 o 
 -10 -26   1      178.40      195.78     59.37 o 
  -9 -26   1       27.47      102.81     52.42 o 
  -8 -26   1      103.19       77.33     51.55 o 
  -7 -26   1     1264.64     1203.64     55.99 o 
  -6 -26   1      243.93      210.32     35.74 o 
  -5 -26   1     7405.55     7360.42    198.80 o 
  -4 -26   1      227.02      214.27     25.07 o 
  -3 -26   1       27.95       -3.36     34.66 o 
  -2 -26   1        2.42        2.39     37.12 o 
  -1 -26   1      964.67      956.30     69.93 o 
   0 -26   1      239.18      288.71     32.16 o 
   1 -26   1        0.78        3.19     54.45 o 
   2 -26   1     1146.06      954.74    100.51 o 
   3 -26   1      260.83      396.49     77.91 o 
   4 -26   1     1422.50     1466.35    120.80 o 
 -11 -25   1     1233.68     1093.79     94.72 o 
 -10 -25   1      209.73      170.59     53.87 o 
  -9 -25   1      545.90      512.08     71.25 o 
  -8 -25   1       44.30        3.76     45.76 o 
  -7 -25   1       20.65       40.74     24.85 o 
  -6 -25   1       18.38        8.33     25.79 o 
  -5 -25   1     1143.48     1229.52     44.03 o 
  -4 -25   1       29.05       20.17     20.99 o 
  -3 -25   1      176.47      127.16     40.41 o 
  -2 -25   1     1238.28     1368.73     91.54 o 
  -1 -25   1     1584.41     1577.50     87.06 o 
   0 -25   1     1872.85     1976.09     70.56 o 
   1 -25   1     2179.83     2140.35     67.64 o 
   2 -25   1       11.60       -3.19     50.39 o 
   3 -25   1     7244.43     7272.73    283.02 o 
   4 -25   1        0.10      -18.53     52.42 o 
   5 -25   1      745.76      594.93     80.81 o 
 -12 -24   1       76.49       36.00     29.61 o 
 -11 -24   1      634.57      653.77     49.86 o 
 -10 -24   1       81.17      124.17     34.29 o 
  -9 -24   1      143.51      268.76     57.92 o 
  -8 -24   1      530.45      438.80     69.51 o 
  -7 -24   1     4876.67     4682.14    106.86 o 
  -6 -24   1       32.12        2.45     33.89 o 
  -5 -24   1     5934.63     6024.90    106.57 o 
  -4 -24   1     1057.02     1112.99     54.56 o 
  -3 -24   1     2688.01     2621.33     81.25 o 
  -2 -24   1     1213.01     1262.83    124.42 o 
  -1 -24   1      460.40      475.65     53.04 o 
   0 -24   1     1348.79     1366.45     57.31 o 
   1 -24   1     5956.48     5784.90    155.85 o 
   2 -24   1      392.39      333.65     66.90 o 
   3 -24   1        0.48      -28.38     51.55 o 
   4 -24   1        8.76      -49.81     49.81 o 
   5 -24   1     1472.61     1603.97    123.12 o 
   6 -24   1      275.82      182.46     56.77 o 
 -12 -23   1      302.16      289.63     37.23 o 
 -11 -23   1     6216.19     6567.40    237.45 o 
 -10 -23   1        1.00      -19.64     28.99 o 
  -9 -23   1     5751.52     5696.97    219.90 o 
  -8 -23   1       42.96       30.58     40.92 o 
  -7 -23   1        3.23       15.71     28.55 o 
  -6 -23   1     1126.88     1068.81     42.56 o 
  -5 -23   1      281.54      357.66     38.63 o 
  -4 -23   1      376.26      408.13     48.19 o 
  -3 -23   1     6860.60     6711.40    145.08 o 
  -2 -23   1      470.72      499.08     51.40 o 
  -1 -23   1    10620.34    10272.16    246.75 o 
   0 -23   1      613.90      515.13     66.05 o 
   1 -23   1      752.78      686.55     40.17 o 
   2 -23   1      570.94      607.49     26.07 o 
   3 -23   1       15.60       18.53     48.08 o 
   4 -23   1        0.08      -47.50     47.50 o 
   5 -23   1     7081.90     7138.85    270.84 o 
   6 -23   1      404.25      326.70     66.04 o 
   7 -23   1       16.17      -41.12     41.12 o 
 -13 -22   1      245.70      188.25     48.95 o 
 -12 -22   1      432.21      533.13     43.80 o 
 -11 -22   1     6548.61     6704.78    166.67 o 
 -10 -22   1        7.61       70.32     39.74 o 
  -9 -22   1       34.06       53.10     23.24 o 
  -8 -22   1       19.89       82.98     23.24 o 
  -7 -22   1     8862.63     8794.60    114.53 o 
  -6 -22   1      356.28      345.44     26.81 o 
  -5 -22   1    18434.98    18416.51    243.29 o 
  -4 -22   1        1.12      -14.80     14.80 o 
  -3 -22   1     2948.41     2965.80     69.39 o 
  -2 -22   1      221.23      180.01     37.26 o 
  -1 -22   1     1337.08     1207.42     77.06 o 
   0 -22   1        6.71       25.26     23.05 o 
   1 -22   1     7177.03     6886.25    145.15 o 
   2 -22   1        5.64      -11.79     11.79 o 
   3 -22   1      483.05      470.37     64.88 o 
   4 -22   1        0.13       18.25     46.05 o 
   5 -22   1     6711.96     6728.84    255.46 o 
   6 -22   1        0.45      -44.60     46.05 o 
   7 -22   1        0.36      -28.09     42.57 o 
 -13 -21   1      535.81      433.29     58.51 o 
 -12 -21   1      116.99      106.45     28.75 o 
 -11 -21   1     2065.94     2194.75     70.76 o 
 -10 -21   1      313.93      361.09     30.91 o 
  -9 -21   1     5385.30     5378.58    107.88 o 
  -8 -21   1      251.79      244.82     26.77 o 
  -7 -21   1     7804.59     7863.81    103.31 o 
  -6 -21   1      187.71      204.24     19.97 o 
  -5 -21   1     6477.35     6100.75     94.84 o 
  -4 -21   1      135.24      117.12     17.48 o 
  -3 -21   1     5150.33     5099.50     96.21 o 
  -2 -21   1       11.72      -28.45     28.45 o 
  -1 -21   1     1750.80     1792.62    101.69 o 
   0 -21   1       38.61       54.73     21.43 o 
   1 -21   1     7398.84     7257.33    148.93 o 
   2 -21   1      138.67      106.54     16.81 o 
   3 -21   1      300.26      267.03     57.35 o 
   4 -21   1      286.04      262.98     58.50 o 
   5 -21   1     3675.52     3439.12    163.16 o 
   6 -21   1     5044.16     5230.73    231.46 o 
   7 -21   1      643.08      714.43    161.33 o 
   8 -21   1      277.18      284.70     39.01 o 
 -14 -20   1       76.58      143.36     46.05 o 
 -13 -20   1      692.20      662.99     65.46 o 
 -12 -20   1     1105.53     1181.83     86.90 o 
 -11 -20   1     1703.05     1714.48     54.14 o 
 -10 -20   1      307.53      327.31     25.96 o 
  -9 -20   1      651.04      615.59     30.52 o 
  -8 -20   1      443.68      408.28     35.17 o 
  -7 -20   1       52.06       43.74     11.57 o 
  -6 -20   1      104.23      117.24     17.18 o 
  -5 -20   1      739.46      761.05     27.37 o 
  -4 -20   1      172.44      139.20     17.27 o 
  -3 -20   1      399.77      401.12     25.57 o 
  -2 -20   1        5.08      -29.25     29.25 o 
  -1 -20   1     6612.56     6741.88    172.57 o 
   0 -20   1        5.41        7.16     19.34 o 
   1 -20   1     3659.31     3628.17     89.31 o 
   2 -20   1     1660.32     1666.38     49.06 o 
   3 -20   1     1231.61     1166.54     94.44 o 
   4 -20   1     3063.49     3264.48    202.70 o 
   5 -20   1        8.55       -9.70     30.55 o 
   6 -20   1      144.18      209.04     35.18 o 
   7 -20   1      609.75      561.43     46.72 o 
   8 -20   1      222.17      194.88     35.93 o 
   9 -20   1     2300.75     2546.57     91.51 o 
 -14 -19   1        1.84       45.76     37.65 o 
 -13 -19   1       87.23      135.83     43.15 o 
 -12 -19   1      102.88      129.17     43.15 o 
 -11 -19   1      287.13      352.58     27.12 o 
 -10 -19   1      176.47      201.86     21.98 o 
  -9 -19   1      130.63      134.20     20.11 o 
  -8 -19   1        1.87      -14.75     14.75 o 
  -7 -19   1     1200.70     1233.67     26.94 o 
  -6 -19   1      221.81      183.98     14.72 o 
  -5 -19   1    32749.71    32702.46    340.14 o 
  -4 -19   1      276.59      238.61     17.06 o 
  -3 -19   1      939.33      917.15     36.06 o 
  -2 -19   1      405.50      385.77     40.92 o 
  -1 -19   1     1916.43     1835.25    122.56 o 
   0 -19   1     4584.34     4599.18    105.60 o 
   1 -19   1     1619.63     1659.71     46.43 o 
   2 -19   1      130.18      144.99     15.95 o 
   3 -19   1     1050.51     1041.31     57.81 o 
   4 -19   1     2087.42     2060.53     82.55 o 
   5 -19   1     8493.15     8441.54    371.89 o 
   6 -19   1        0.37      -24.69     24.69 o 
   7 -19   1       31.82       -3.68     27.19 o 
   8 -19   1        2.01      -10.76     25.60 o 
   9 -19   1      176.81      224.20     34.92 o 
 -14 -18   1      560.76      550.31     55.61 o 
 -13 -18   1        2.13       47.79     36.20 o 
 -12 -18   1       64.81       65.73     41.12 o 
 -11 -18   1     2508.89     2572.74     58.07 o 
 -10 -18   1     1908.95     1951.91     60.86 o 
  -9 -18   1     7234.00     7095.08    113.82 o 
  -8 -18   1      227.05      182.72     19.86 o 
  -7 -18   1     5066.77     4978.88     64.33 o 
  -6 -18   1      288.67      287.57     15.25 o 
  -5 -18   1     3340.18     3413.14     47.46 o 
  -4 -18   1      934.63     1004.20     28.02 o 
  -3 -18   1     6527.95     6846.70    113.94 o 
  -2 -18   1     1453.31     1482.71     55.07 o 
  -1 -18   1     1434.32     1631.11     55.32 o 
   0 -18   1      551.35      513.25     32.96 o 
   1 -18   1    10022.53    10228.30    164.11 o 
   2 -18   1       32.56       17.13     10.93 o 
   3 -18   1     1489.41     1380.35     61.40 o 
   4 -18   1      188.98      217.47     33.31 o 
   5 -18   1       55.93       96.51     29.07 o 
   6 -18   1       52.80       56.26     27.53 o 
   7 -18   1      620.09      660.67     45.72 o 
   8 -18   1      566.97      587.70     59.38 o 
   9 -18   1      276.62      319.14     36.89 o 
  10 -18   1      439.33      379.13     57.06 o 
 -14 -17   1      959.57      990.35     50.58 o 
 -13 -17   1      125.33       89.27     25.34 o 
 -12 -17   1       33.66       22.80     20.61 o 
 -11 -17   1     5556.90     5592.84     83.33 o 
 -10 -17   1     1249.84     1253.11     34.83 o 
  -9 -17   1     1165.04     1200.29     33.29 o 
  -8 -17   1       29.27       26.60     15.09 o 
  -7 -17   1    11775.66    11806.52    144.79 o 
  -6 -17   1       94.56       95.29     11.43 o 
  -5 -17   1     8306.42     8579.72     95.39 o 
  -4 -17   1      213.57      197.02     13.27 o 
  -3 -17   1     8394.92     8602.22    113.74 o 
  -2 -17   1      588.18      634.98     29.89 o 
  -1 -17   1    17362.42    17420.99    260.86 o 
   0 -17   1     1361.65     1402.05     49.23 o 
   1 -17   1     1274.94     1243.50     38.52 o 
   2 -17   1      792.00      762.01     25.89 o 
   3 -17   1     7557.83     7657.44    149.14 o 
   4 -17   1      507.86      391.03     30.64 o 
   5 -17   1     1567.46     1579.12     67.04 o 
   6 -17   1       64.63       19.04     22.39 o 
   7 -17   1     3398.61     3432.09     87.86 o 
   8 -17   1      306.48      304.52     29.98 o 
   9 -17   1     4274.16     4395.85    120.54 o 
  10 -17   1        2.23      -10.72     35.91 o 
 -15 -16   1      395.05      394.89     50.83 o 
 -14 -16   1      230.45      233.63     28.95 o 
 -13 -16   1     1473.78     1586.09     57.82 o 
 -12 -16   1        5.27       12.03     16.02 o 
 -11 -16   1     8507.97     8549.37    118.47 o 
 -10 -16   1      190.16      233.08     17.85 o 
  -9 -16   1    10779.44    10810.37    136.83 o 
  -8 -16   1      555.75      542.10     22.49 o 
  -7 -16   1     5819.58     5901.35     82.76 o 
  -6 -16   1      287.72      307.45     19.45 o 
  -5 -16   1    27222.15    26956.04    247.21 o 
  -4 -16   1      190.09      181.00     12.64 o 
  -3 -16   1     3557.81     3673.74     52.82 o 
  -2 -16   1     1159.86     1103.26     29.75 o 
  -1 -16   1    15357.52    15497.21    202.90 o 
   0 -16   1      800.92      859.57     32.06 o 
   1 -16   1     3540.00     3562.61     59.01 o 
   2 -16   1        3.70      -11.18     11.18 o 
   3 -16   1        3.26       43.09      9.64 o 
   4 -16   1      310.86      208.53     24.65 o 
   5 -16   1     9890.10     9654.16    179.81 o 
   6 -16   1      696.81      604.49     36.90 o 
   7 -16   1      694.07      763.27     41.67 o 
   8 -16   1      874.12      917.55     44.95 o 
   9 -16   1     2387.11     2447.18     83.65 o 
  10 -16   1     3904.12     4062.22    164.32 o 
  11 -16   1      248.62      237.78     48.95 o 
 -15 -15   1       59.66       92.57     28.24 o 
 -14 -15   1      267.04      247.34     23.29 o 
 -13 -15   1     5659.70     5796.47    129.01 o 
 -12 -15   1      637.11      697.78     29.28 o 
 -11 -15   1      571.98      563.36     26.94 o 
 -10 -15   1     1748.41     1756.83     37.93 o 
  -9 -15   1    10654.69    10634.25    133.49 o 
  -8 -15   1      548.50      584.05     22.64 o 
  -7 -15   1      802.36      854.53     26.12 o 
  -6 -15   1      342.77      351.63     25.33 o 
  -5 -15   1     2471.77     2607.25     32.69 o 
  -4 -15   1        3.35       -6.99      6.99 o 
  -3 -15   1       20.16        8.71      9.50 o 
  -2 -15   1      572.99      586.78     19.05 o 
  -1 -15   1    37995.71    37876.30    401.71 o 
   0 -15   1      831.21      817.67     25.97 o 
   1 -15   1      507.95      517.21     21.99 o 
   2 -15   1       40.33       31.44     10.79 o 
   3 -15   1     6415.35     6593.22     79.28 o 
   4 -15   1      195.27      186.97     18.89 o 
   5 -15   1     5500.87     5520.05    115.06 o 
   6 -15   1     2176.81     2318.83     69.12 o 
   7 -15   1     5600.76     5628.49    118.51 o 
   8 -15   1     3168.64     3215.04     81.71 o 
   9 -15   1        0.79      -23.67     27.01 o 
  10 -15   1       70.31       78.48     42.57 o 
  11 -15   1     1566.25     1663.38     97.62 o 
 -15 -14   1       38.01       63.51     21.63 o 
 -14 -14   1      856.89      839.79     34.11 o 
 -13 -14   1     6952.79     6952.55    120.51 o 
 -12 -14   1       23.12       39.29     13.23 o 
 -11 -14   1     2838.70     2638.20     47.19 o 
 -10 -14   1      486.43      441.61     17.51 o 
  -9 -14   1      417.51      408.81     16.34 o 
  -8 -14   1      191.96      170.79     12.79 o 
  -7 -14   1     1770.59     1725.63     34.43 o 
  -6 -14   1       15.63       18.27      7.22 o 
  -5 -14   1    56174.93    56242.46    487.04 o 
  -4 -14   1       20.71       17.58      7.42 o 
  -3 -14   1       52.21       54.80      9.17 o 
  -2 -14   1        0.60       -6.97      6.97 o 
  -1 -14   1      784.25      923.68     18.00 o 
   0 -14   1       36.93       36.52      7.77 o 
   1 -14   1      238.58      316.45     30.98 o 
   2 -14   1       68.08       28.60     10.29 o 
   3 -14   1    38542.71    38622.32    618.68 o 
   4 -14   1     5998.66     6085.39    105.68 o 
   5 -14   1      611.63      633.99     29.34 o 
   6 -14   1      258.88      229.96     24.28 o 
   7 -14   1     4660.50     4567.91    123.17 o 
   8 -14   1       12.49       30.82     20.30 o 
   9 -14   1        3.18       -3.30     18.51 o 
  10 -14   1     1116.68     1187.05     81.69 o 
  11 -14   1       36.26       26.93     36.20 o 
  12 -14   1      115.83      126.85     41.99 o 
 -15 -13   1        9.72       50.78     20.04 o 
 -14 -13   1      180.55      156.95     22.39 o 
 -13 -13   1     1088.11     1056.21     44.07 o 
 -12 -13   1     1137.97     1154.79     29.98 o 
 -11 -13   1     2779.80     2732.19     46.86 o 
 -10 -13   1      602.49      595.73     19.27 o 
  -9 -13   1      781.84      772.08     21.42 o 
  -8 -13   1     1731.55     1737.29     31.43 o 
  -7 -13   1     6886.76     6774.55     80.83 o 
  -6 -13   1      231.05      242.11      9.51 o 
  -5 -13   1     3548.40     3616.86     39.69 o 
  -4 -13   1     1511.08     1440.39     22.69 o 
  -3 -13   1    11599.74    11493.31    107.36 o 
  -2 -13   1      234.94      218.94      9.67 o 
  -1 -13   1    27179.36    28372.38    239.00 o 
   0 -13   1     1147.21     1219.89     22.43 o 
   1 -13   1      741.94      721.31     22.25 o 
   2 -13   1      395.25      409.41     14.78 o 
   3 -13   1    10623.54    10869.35    120.44 o 
   4 -13   1      368.09      398.92     22.87 o 
   5 -13   1      361.76      357.41     21.74 o 
   6 -13   1      917.41      944.41     34.47 o 
   7 -13   1      351.24      344.33     25.92 o 
   8 -13   1     1202.49     1281.51     46.84 o 
   9 -13   1     3502.24     3553.52     81.89 o 
  10 -13   1     1195.26     1130.01     75.60 o 
  11 -13   1      154.82      123.96     40.55 o 
  12 -13   1      230.96      297.73     47.50 o 
 -15 -12   1      529.41      529.36     33.93 o 
 -14 -12   1      121.23      122.76     15.33 o 
 -13 -12   1      120.02       93.91     14.71 o 
 -12 -12   1      737.72      741.38     23.62 o 
 -11 -12   1       12.58       14.72     10.39 o 
 -10 -12   1       15.84       -1.22      7.88 o 
  -9 -12   1     4551.83     4407.29     59.46 o 
  -8 -12   1     2202.62     2157.20     34.88 o 
  -7 -12   1    13431.22    13532.10    145.40 o 
  -6 -12   1        2.08       -7.33      7.37 o 
  -5 -12   1     2373.94     2509.12     28.67 o 
  -4 -12   1      909.40      898.32     15.03 o 
  -3 -12   1    15266.59    15826.74    141.20 o 
  -2 -12   1      995.36     1002.12     17.05 o 
  -1 -12   1    28786.85    29072.04    244.01 o 
   0 -12   1      317.53      314.50     10.37 o 
   1 -12   1    20467.13    21170.55    231.97 o 
   2 -12   1        2.92        5.46      6.66 o 
   3 -12   1     9130.69     9133.32    129.75 o 
   4 -12   1     2164.56     2195.09     49.35 o 
   5 -12   1    15854.28    16259.00    239.97 o 
   6 -12   1       42.55       32.65     14.27 o 
   7 -12   1      918.43      939.42     34.04 o 
   8 -12   1      198.86      170.04     21.89 o 
   9 -12   1      457.28      518.59     41.75 o 
  10 -12   1       66.05       53.04     23.62 o 
  11 -12   1      229.46      239.81     44.02 o 
  12 -12   1     1009.87      926.62     74.44 o 
 -15 -11   1        0.50       -3.10     17.38 o 
 -14 -11   1      188.34      167.43     17.94 o 
 -13 -11   1     4388.45     4263.74     81.13 o 
 -12 -11   1     1105.55     1084.52     26.90 o 
 -11 -11   1      480.01      457.67     18.36 o 
 -10 -11   1        0.45       -8.36      8.36 o 
  -9 -11   1     5043.89     4897.35     60.29 o 
  -8 -11   1      112.33      101.68      9.82 o 
  -7 -11   1    10721.08    10822.18    145.64 o 
  -6 -11   1     1442.90     1465.84     24.81 o 
  -5 -11   1    34271.21    34142.27    271.32 o 
  -4 -11   1       84.85       53.16      5.64 o 
  -3 -11   1   137766.30   139607.17   1085.13 o 
  -2 -11   1        5.26        7.94      3.32 o 
  -1 -11   1     1177.02     1205.99     18.52 o 
   0 -11   1     3219.63     3226.39     34.16 o 
   1 -11   1     6980.14     7368.67     73.10 o 
   2 -11   1      153.62      173.24      7.41 o 
   3 -11   1      521.40      555.34     13.92 o 
   4 -11   1      116.08      102.21     10.89 o 
   5 -11   1      635.80      588.10     22.66 o 
   6 -11   1      867.11      872.58     25.91 o 
   7 -11   1     2273.77     2299.62     46.12 o 
   8 -11   1     3363.18     3396.55     64.61 o 
   9 -11   1    10441.37    10382.00    242.68 o 
  10 -11   1     1024.88     1036.56     51.26 o 
  11 -11   1       85.29       43.73     31.57 o 
  12 -11   1      705.95      676.03     63.43 o 
  13 -11   1     1413.65     1542.53     89.51 o 
 -15 -10   1      451.47      458.07     27.52 o 
 -14 -10   1      450.85      439.98     19.78 o 
 -13 -10   1       57.83       66.76     12.13 o 
 -12 -10   1     1722.55     1731.24     32.91 o 
 -11 -10   1     7456.60     7240.89     91.44 o 
 -10 -10   1      505.23      494.12     14.90 o 
  -9 -10   1        1.45       14.38      8.05 o 
  -8 -10   1     1221.45     1266.41     20.23 o 
  -7 -10   1    81430.98    82651.88    786.75 o 
  -6 -10   1      145.26      142.19      9.33 o 
  -5 -10   1      549.73      561.21     11.27 o 
  -4 -10   1     1332.93     1254.44     16.65 o 
  -3 -10   1     6873.06     6699.45     55.68 o 
  -2 -10   1     4583.75     4866.32     48.98 o 
  -1 -10   1    13979.54    14063.80    117.21 o 
   0 -10   1       56.30       62.55      5.66 o 
   1 -10   1       74.36      109.82      7.22 o 
   2 -10   1        7.44       11.50      4.64 o 
   3 -10   1    27110.42    28155.99    311.02 o 
   4 -10   1      207.76      190.55     11.29 o 
   5 -10   1     1570.39     1625.46     33.26 o 
   6 -10   1     1221.79     1140.06     32.51 o 
   7 -10   1     6578.00     6794.03     95.53 o 
   8 -10   1      403.45      387.96     18.51 o 
   9 -10   1     6219.56     6373.93    103.40 o 
  10 -10   1     4465.59     4396.51    115.75 o 
  11 -10   1     1045.70      995.28     65.46 o 
  12 -10   1        0.34      -24.62     24.62 o 
  13 -10   1     2491.99     2608.46    116.18 o 
 -15  -9   1      222.86      198.82     18.93 o 
 -14  -9   1      771.65      776.97     30.83 o 
 -13  -9   1     1689.06     1639.86     50.94 o 
 -12  -9   1     3214.45     3119.49     61.71 o 
 -11  -9   1    23017.12    22780.61    219.32 o 
 -10  -9   1      176.53      152.36      7.93 o 
  -9  -9   1     4851.10     4913.12     60.02 o 
  -8  -9   1     3247.72     3277.16     33.96 o 
  -7  -9   1    10729.00    10927.40    120.02 o 
  -6  -9   1      253.43      209.21      9.38 o 
  -5  -9   1    33584.88    34092.55    285.80 o 
  -4  -9   1       18.48       16.02      4.67 o 
  -3  -9   1     9914.50    10068.47     79.17 o 
  -2  -9   1     1239.41     1249.51     15.04 o 
  -1  -9   1     3519.97     3375.82     33.84 o 
   0  -9   1     2147.47     2374.87     25.81 o 
   1  -9   1    16284.82    16472.79    148.71 o 
   2  -9   1     1695.59     1659.22     25.15 o 
   3  -9   1    48208.89    49563.46    618.49 o 
   4  -9   1      309.97      263.68     10.98 o 
   5  -9   1    14500.47    14404.13    168.35 o 
   6  -9   1     7794.76     7681.70    103.49 o 
   7  -9   1     1406.03     1419.89     31.14 o 
   8  -9   1      432.46      410.89     19.71 o 
   9  -9   1    11432.43    11244.21    164.94 o 
  10  -9   1      260.81      228.58     19.88 o 
  11  -9   1     1219.39     1152.22     44.82 o 
  12  -9   1        3.75       30.12     29.25 o 
  13  -9   1      448.14      537.55     50.40 o 
 -15  -8   1      159.83      101.23     15.35 o 
 -14  -8   1      343.23      281.52     44.02 o 
 -13  -8   1    12337.49    12270.51    198.04 o 
 -12  -8   1       54.62       66.23     10.96 o 
 -11  -8   1     1035.74     1028.12     23.71 o 
 -10  -8   1     1092.44     1082.53     20.52 o 
  -9  -8   1     9627.14     9627.57    122.23 o 
  -8  -8   1     1013.51      989.83     17.93 o 
  -7  -8   1        0.67       44.53      6.31 o 
  -6  -8   1     1224.03     1242.12     16.13 o 
  -5  -8   1      254.32      202.99      7.41 o 
  -4  -8   1     1796.03     1715.18     19.38 o 
  -3  -8   1    24388.14    23882.81    184.43 o 
  -2  -8   1     1667.95     1676.76     18.03 o 
  -1  -8   1     6667.01     5790.56     54.80 o 
   0  -8   1     1930.62     1827.54     21.93 o 
   1  -8   1     2569.59     2610.58     31.75 o 
   2  -8   1     3891.42     3952.01     40.24 o 
   3  -8   1    16648.42    17484.39    168.83 o 
   4  -8   1     1156.27     1176.81     21.70 o 
   5  -8   1    17579.26    18104.09    207.10 o 
   6  -8   1      549.31      482.69     16.96 o 
   7  -8   1    17469.51    17605.21    203.16 o 
   8  -8   1       69.30       74.60     10.35 o 
   9  -8   1       49.34       42.45     11.53 o 
  10  -8   1     1442.69     1460.30     40.30 o 
  11  -8   1      938.07      905.96     33.84 o 
  12  -8   1     1338.58     1432.69     49.86 o 
  13  -8   1      177.09      122.51     33.60 o 
 -15  -7   1      805.84      801.75     46.92 o 
 -14  -7   1      768.98      750.19     41.42 o 
 -13  -7   1       11.26       68.59     31.53 o 
 -12  -7   1      954.91      967.50     33.55 o 
 -11  -7   1     4152.67     4117.92     66.33 o 
 -10  -7   1     4951.45     5110.34     93.46 o 
  -9  -7   1     4787.47     4747.36     72.41 o 
  -8  -7   1     2802.28     2794.00     47.39 o 
  -7  -7   1    50722.57    51353.13    526.69 o 
  -6  -7   1     4148.27     4205.04     42.24 o 
  -5  -7   1    16249.22    17313.08    145.70 o 
  -4  -7   1       52.78       29.07      3.11 o 
  -3  -7   1    21144.14    21769.38    176.59 o 
  -2  -7   1      616.34      718.19     11.22 o 
  -1  -7   1     9597.47    11422.21     94.36 o 
   0  -7   1      676.26      671.35     11.15 o 
   1  -7   1      800.93      994.25     20.68 o 
   2  -7   1     1194.97     1140.21     15.62 o 
   3  -7   1   145433.14   145501.27   1427.05 o 
   4  -7   1     3677.07     3728.43     49.65 o 
   5  -7   1      277.58      334.34     11.28 o 
   6  -7   1     2040.94     2141.65     36.58 o 
   7  -7   1        1.95        6.71      8.31 o 
   8  -7   1     1179.56     1237.39     31.07 o 
   9  -7   1      862.88      862.49     25.81 o 
  10  -7   1     2791.42     2757.76     57.44 o 
  11  -7   1     4191.66     4081.89     79.23 o 
  12  -7   1     1696.75     1712.99     79.96 o 
  13  -7   1     1183.34     1172.58     67.78 o 
  14  -7   1      175.71      168.85     37.36 o 
 -15  -6   1     1275.44     1298.89     54.17 o 
 -14  -6   1     2102.34     2139.57     69.24 o 
 -13  -6   1      290.40      270.24     24.51 o 
 -12  -6   1      132.60      130.65     14.81 o 
 -11  -6   1     6931.42     6677.01     97.19 o 
 -10  -6   1       90.44       94.68      9.87 o 
  -9  -6   1     2908.97     2812.40     46.86 o 
  -8  -6   1      182.67      161.80     10.92 o 
  -7  -6   1     6437.02     6618.82     80.03 o 
  -6  -6   1      716.18      668.25     15.54 o 
  -5  -6   1    15282.47    15008.02    157.55 o 
  -4  -6   1       11.09       14.46      3.25 o 
  -3  -6   1    20533.63    21697.05    187.51 o 
  -2  -6   1      598.24      490.26      8.18 o 
  -1  -6   1   218866.25   218233.03   1778.35 o 
   0  -6   1     4311.06     4369.65     44.57 o 
   1  -6   1    12672.07    10894.14     93.83 o 
   2  -6   1       83.57       73.72      4.64 o 
   3  -6   1     2224.99     2239.10     26.81 o 
   4  -6   1     3244.83     3245.71     45.38 o 
   5  -6   1    26608.14    26417.64    303.11 o 
   6  -6   1     7296.73     7579.23     82.86 o 
   7  -6   1    13273.17    13853.27    145.10 o 
   8  -6   1     1797.47     1824.01     32.57 o 
   9  -6   1     1333.48     1353.83     34.06 o 
  10  -6   1      906.29      852.84     26.98 o 
  11  -6   1      463.51      469.66     22.97 o 
  12  -6   1      110.91       89.59     24.47 o 
  13  -6   1       90.87       82.19     18.16 o 
  14  -6   1      857.90      800.59     59.38 o 
 -13  -5   1      252.07      291.16     26.83 o 
 -12  -5   1       81.73       91.66     13.08 o 
 -11  -5   1      599.47      579.31     16.68 o 
 -10  -5   1      741.44      724.85     18.71 o 
  -9  -5   1    36934.86    36362.97    457.98 o 
  -8  -5   1     3647.33     3570.83     53.96 o 
  -7  -5   1     7209.97     7203.32     98.20 o 
  -6  -5   1     2912.68     2828.06     34.56 o 
  -5  -5   1    34068.17    33634.90    423.02 o 
  -4  -5   1      100.94      117.84      5.05 o 
  -3  -5   1    14399.07    10862.61     86.87 o 
  -2  -5   1      554.92      697.61      8.83 o 
  -1  -5   1    39794.59    40375.23    316.95 o 
   0  -5   1      670.59      722.80     11.58 o 
   1  -5   1    24398.55    23075.62    182.51 o 
   2  -5   1      721.95      677.02      9.86 o 
   3  -5   1    17576.71    18867.07    177.02 o 
   4  -5   1        0.05        9.87      3.94 o 
   5  -5   1        7.97       25.99      4.30 o 
   6  -5   1      605.72      651.13     20.64 o 
   7  -5   1     3717.16     3892.11     52.04 o 
   8  -5   1      394.20      420.53     15.91 o 
   9  -5   1      976.16      995.72     32.61 o 
  10  -5   1      275.54      276.09     15.22 o 
  11  -5   1     2621.84     2606.97     91.18 o 
  12  -5   1     6310.15     6376.27    126.58 o 
  13  -5   1      592.74      536.19     30.27 o 
  14  -5   1       48.02       24.87     17.05 o 
 -13  -4   1     3775.25     3701.46     79.88 o 
 -12  -4   1      745.73      710.64     55.41 o 
 -11  -4   1       79.12       96.78     10.44 o 
 -10  -4   1      442.86      365.96     20.24 o 
  -9  -4   1     1010.39      946.60     28.90 o 
  -8  -4   1       53.69       50.49     18.14 o 
  -7  -4   1     1311.85     1440.49     73.88 o 
  -6  -4   1     5345.92     5467.13     97.73 o 
  -5  -4   1    56488.29    56080.06    633.55 o 
  -4  -4   1     1433.89     1516.71     25.29 o 
  -3  -4   1    39456.11    36306.94    372.55 o 
  -2  -4   1        2.88        4.86      2.15 o 
  -1  -4   1    25663.20    24777.55    194.52 o 
   0  -4   1       19.01       17.23      2.62 o 
   1  -4   1    11344.86    11468.96     90.08 o 
   2  -4   1      736.88      701.43     10.78 o 
   3  -4   1      554.59      432.10     17.00 o 
   4  -4   1       42.51       38.04      5.13 o 
   5  -4   1      965.42     1009.33     16.86 o 
   6  -4   1     3430.16     3365.04     43.11 o 
   7  -4   1    32611.42    32940.80    491.32 o 
   8  -4   1     6103.44     6293.31     84.92 o 
   9  -4   1     3905.83     3832.08     60.17 o 
  10  -4   1      117.41       80.76     13.13 o 
  11  -4   1     1223.28     1259.71     57.65 o 
  12  -4   1       37.04       37.90     11.42 o 
  13  -4   1     2608.34     2534.40     94.17 o 
  14  -4   1      294.74      273.15     22.13 o 
 -13  -3   1       92.89       74.43     18.82 o 
 -12  -3   1       35.37       29.60     12.31 o 
 -11  -3   1     1250.49     1394.83     95.31 o 
 -10  -3   1     3807.57     3904.59    198.56 o 
  -9  -3   1     4729.35     4579.49     89.04 o 
  -8  -3   1     3918.50     3850.84     74.25 o 
  -7  -3   1     1979.11     1882.94     41.42 o 
  -6  -3   1       12.99       -2.53      7.01 o 
  -5  -3   1   104361.95   100587.97   2050.88 o 
  -4  -3   1      898.28      967.53     40.71 o 
  -3  -3   1      438.90      594.93     19.40 o 
  -2  -3   1       44.02       -2.15      2.15 o 
  -1  -3   1    51232.89    54269.53    413.56 o 
   0  -3   1     1114.34      967.81     13.43 o 
   1  -3   1    93082.87    97969.85    803.22 o 
   2  -3   1     1827.62     1741.23     19.48 o 
   3  -3   1    27372.15    26941.65    299.52 o 
   4  -3   1     1046.71     1058.68     17.86 o 
   5  -3   1    11103.05    11244.64    166.17 o 
   6  -3   1     4373.91     4399.25     61.09 o 
   7  -3   1      652.34      726.54     24.87 o 
   8  -3   1      390.79      353.06     21.11 o 
   9  -3   1     5183.00     5293.96    123.13 o 
  10  -3   1     1683.32     1743.94     32.75 o 
  11  -3   1    20086.02    20098.39    331.21 o 
  12  -3   1        8.00       13.70     14.74 o 
  13  -3   1      737.16      727.00     28.14 o 
  14  -3   1      559.79      539.30     45.76 o 
  15  -3   1     1009.25      970.86     39.80 o 
 -11  -2   1     2279.05     2364.93    128.36 o 
 -10  -2   1       32.82        1.16     34.75 o 
  -9  -2   1     5353.00     5276.22    200.10 o 
  -8  -2   1     3188.35     3287.29     64.99 o 
  -7  -2   1     2687.94     2828.90     56.02 o 
  -6  -2   1     1300.82     1320.60     30.17 o 
  -5  -2   1   205823.44   192019.53   3794.98 o 
  -4  -2   1     7049.62     7034.42    153.02 o 
  -3  -2   1   167008.33   163532.94   2270.63 o 
  -2  -2   1      630.12      730.21     12.04 o 
  -1  -2   1     3192.09     3091.35     24.79 o 
   0  -2   1     1145.03      927.96     15.65 o 
   1  -2   1    28260.60    28971.17    232.48 o 
   2  -2   1     1531.92     1650.64     18.01 o 
   3  -2   1       39.48      -10.76     10.76 o 
   4  -2   1     1893.70     1878.70     33.64 o 
   5  -2   1     2082.54     2223.93     45.48 o 
   6  -2   1      739.85      666.74     14.10 o 
   7  -2   1    17399.18    18178.12    365.22 o 
   8  -2   1     2851.49     2739.42     67.39 o 
   9  -2   1    19122.00    18881.90    401.78 o 
  10  -2   1      169.75      134.79     24.04 o 
  11  -2   1    12632.25    12925.17    215.75 o 
  12  -2   1     5330.66     5548.20    120.30 o 
  13  -2   1     1885.15     2007.39     74.46 o 
  14  -2   1      679.67      604.08     26.71 o 
  15  -2   1       27.56       20.75     12.08 o 
 -10  -1   1      520.24      305.57     48.37 o 
  -9  -1   1    16711.34    16232.80    505.15 o 
  -8  -1   1      237.71      214.25     26.72 o 
  -6  -1   1      618.06      593.41     32.16 o 
  -5  -1   1     7438.40     7639.05    140.70 o 
  -4  -1   1     8549.05     8355.03    178.76 o 
  -3  -1   1    78348.63    73469.97   1056.79 o 
  -2  -1   1       13.59       -6.33      6.33 o 
  -1  -1   1    85285.47    83121.04   3544.94 o 
   0  -1   1        0.07       -0.40      0.40 o 
   1  -1   1       56.16        3.71      5.95 o 
   2  -1   1      283.22      347.23      7.89 o 
   3  -1   1   116995.27   116617.55   1395.21 o 
   4  -1   1      895.37      903.30     23.58 o 
   5  -1   1   155853.28   157587.59   2124.75 o 
   6  -1   1      317.20      251.52     12.60 o 
   7  -1   1     5594.45     5435.21    107.60 o 
   8  -1   1     4008.83     3998.70     91.12 o 
   9  -1   1     2811.88     2733.94     82.16 o 
  10  -1   1       83.07       66.97     12.33 o 
  11  -1   1     2343.29     2293.30     63.66 o 
  12  -1   1     2186.87     2258.55     60.35 o 
  13  -1   1     1219.37     1368.13     56.49 o 
  14  -1   1       94.97       90.36     23.17 o 
  15  -1   1       34.86        8.40     17.38 o 
 -13   0   1     5606.49     5957.11    193.08 o 
 -12   0   1        0.07       -7.05      9.77 o 
 -11   0   1     6980.27     6620.30    204.76 o 
  -9   0   1     6742.36     6731.86    240.49 o 
  -8   0   1     2683.91     2464.35    112.16 o 
  -7   0   1    13518.87    12911.41    398.71 o 
  -6   0   1       14.16        4.74     10.30 o 
  -5   0   1    40086.21    39219.56    650.53 o 
  -4   0   1     3106.21     2866.15     60.63 o 
  -3   0   1     3947.89     3064.09     60.86 o 
  -2   0   1     2721.07     2517.76     59.39 o 
  -1   0   1      531.44      537.18     22.90 o 
   0   0   1      830.78       -0.14      0.14 o 
   2   0   1        8.52        0.99      2.78 o 
   3   0   1     6153.59     5998.28     77.48 o 
   4   0   1     4668.48     4567.57    102.92 o 
   5   0   1     9736.46     9874.03    164.70 o 
   6   0   1      435.01      396.82     39.97 o 
   7   0   1    14654.23    13842.59    423.58 o 
   8   0   1      404.31      401.29     24.20 o 
   9   0   1     2185.42     2188.30     48.33 o 
  10   0   1     2492.68     2537.46     63.59 o 
  11   0   1     8902.34     8989.15    229.65 o 
  12   0   1     1899.81     1932.83     67.79 o 
  13   0   1     2120.82     2249.99     73.88 o 
  14   0   1     1564.50     1637.32     63.15 o 
  15   0   1      313.94      231.99     22.88 o 
 -15   1   1     5773.19     6180.88    174.81 o 
 -13   1   1      286.12      269.35     28.09 o 
 -12   1   1     2109.62     2152.43     58.05 o 
 -11   1   1     1076.08     1006.55     32.31 o 
 -10   1   1     1736.56     1625.34     60.41 o 
  -7   1   1     8651.68     8636.57    204.24 o 
  -6   1   1      943.94      967.07     34.20 o 
  -5   1   1     6939.96     6618.99    124.45 o 
  -4   1   1     3508.69     3366.21     54.46 o 
  -3   1   1    69759.46    67524.34    962.21 o 
  -2   1   1     3423.43     3302.15     45.62 o 
  -1   1   1    11437.17    11650.25    147.60 o 
   0   1   1       12.62       -0.21      0.21 o 
   1   1   1     7187.65     5395.36    296.55 o 
   2   1   1     1369.17     1233.87     17.02 o 
   3   1   1   111827.15   108083.48   1526.56 o 
   4   1   1      132.73      145.48      6.85 o 
   5   1   1    88274.63    86251.43   1331.11 o 
   6   1   1      593.06      582.01     18.99 o 
   7   1   1      889.00      898.34     27.95 o 
   8   1   1     1674.61     1495.36     81.71 o 
   9   1   1      187.78      182.78     16.10 o 
  10   1   1      233.49      227.41     15.14 o 
  11   1   1     2052.49     2136.70     64.61 o 
  12   1   1      168.45      153.61     15.94 o 
  13   1   1     2212.76     2236.12     88.37 o 
  14   1   1     2583.59     2651.14     85.18 o 
  15   1   1     1073.10     1045.36     91.39 o 
 -15   2   1     1172.98     1296.26     61.12 o 
 -14   2   1       34.00        5.79     19.69 o 
 -13   2   1      457.08      437.34     31.28 o 
 -12   2   1      587.83      595.46     33.45 o 
 -11   2   1     2814.40     2700.60    117.07 o 
 -10   2   1     1646.95     1573.05     43.71 o 
  -9   2   1      327.16      400.47     19.41 o 
  -8   2   1     2264.91     2173.19     60.25 o 
  -7   2   1     1773.45     1917.64     97.94 o 
  -6   2   1     1593.40     1631.96     86.06 o 
  -5   2   1      850.61      960.67     58.23 o 
  -4   2   1     4897.55     4973.81     80.07 o 
  -3   2   1    24794.24    24120.38    456.35 o 
  -2   2   1     1587.72     1502.71     21.29 o 
  -1   2   1      242.37      306.78      6.58 o 
   0   2   1        0.15       -1.75      1.75 o 
   1   2   1   331032.81   255154.84   4848.48 o 
   2   2   1       34.21       19.58      3.07 o 
   3   2   1     6166.80     6568.66    133.72 o 
   4   2   1     1544.78     1573.43     46.86 o 
   5   2   1     5885.68     5307.42     91.87 o 
   6   2   1        8.72       -3.09      6.66 o 
   7   2   1      271.01      252.39     27.37 o 
   8   2   1      298.14      316.37     36.78 o 
   9   2   1     1548.96     1592.01     47.43 o 
  10   2   1     2887.31     2859.25     61.03 o 
  11   2   1     1007.66      942.27     29.79 o 
  12   2   1       93.21       99.72     13.61 o 
  13   2   1      652.63      588.58     29.46 o 
  15   2   1     2405.01     2457.77     82.57 o 
 -15   3   1      196.26      207.80     18.98 o 
 -14   3   1      359.42      345.52     32.15 o 
 -13   3   1      228.88      225.90     25.49 o 
 -12   3   1        9.79       14.45     14.34 o 
 -11   3   1      477.04      488.84     27.01 o 
 -10   3   1     1300.50     1254.39     41.23 o 
  -9   3   1      352.84      322.31     18.76 o 
  -8   3   1      800.65      810.36     24.40 o 
  -7   3   1      360.84      293.37     13.44 o 
  -6   3   1    15030.92    14956.21    263.91 o 
  -5   3   1     4443.60     4412.95     65.63 o 
  -4   3   1      391.48      402.59     11.33 o 
  -3   3   1    95890.66    88864.55   1217.80 o 
  -2   3   1      196.17      153.98      4.45 o 
  -1   3   1    23733.54    24644.30    194.56 o 
   0   3   1      188.09       -6.41      6.41 o 
   1   3   1     4430.85     4345.06     38.33 o 
   2   3   1      545.73      516.14      7.42 o 
   3   3   1    61764.46    60628.25    682.08 o 
   4   3   1        3.55        1.76      3.68 o 
   5   3   1    31480.13    30591.72    398.98 o 
   6   3   1     2653.49     2652.05     52.82 o 
   7   3   1      536.25      559.91     41.58 o 
   8   3   1      235.39      232.65     14.62 o 
   9   3   1      615.11      640.49     25.98 o 
  10   3   1     1284.41     1288.66     55.15 o 
  11   3   1    14730.74    14443.88    340.08 o 
  12   3   1        0.55       -9.58      9.58 o 
  13   3   1       63.47       66.50     14.71 o 
  14   3   1     2718.74     2741.91     84.61 o 
  15   3   1      782.43      763.80     43.16 o 
 -14   4   1     1478.61     1537.14     64.31 o 
 -13   4   1      792.33      825.79     47.79 o 
 -12   4   1      407.08      378.22     25.53 o 
 -11   4   1     4333.24     4116.35     77.79 o 
 -10   4   1     8833.37     8915.37    150.51 o 
  -9   4   1     2024.25     2016.50     50.92 o 
  -8   4   1     1412.12     1407.05     37.93 o 
  -7   4   1     8755.59     8657.84    193.19 o 
  -6   4   1      331.95      299.21     11.24 o 
  -5   4   1    98690.16    98568.52   1397.52 o 
  -4   4   1       61.12       41.40      5.28 o 
  -3   4   1        7.55       34.72     13.92 o 
  -2   4   1      772.69      791.69     11.09 o 
  -1   4   1    13882.10    14235.13    108.89 o 
   0   4   1        2.27       -2.98      2.98 o 
   1   4   1    22456.76    23612.37    188.52 o 
   2   4   1        1.07        2.01      1.82 o 
   3   4   1    19790.98    19241.13    182.98 o 
   4   4   1     4317.82     4821.85     63.30 o 
   5   4   1     5588.84     6604.99     78.94 o 
   6   4   1     1029.85     1007.82     16.95 o 
   7   4   1    17326.77    17775.28    252.85 o 
   8   4   1       84.76       77.04      6.71 o 
   9   4   1     6760.22     6458.29    116.85 o 
  10   4   1     6094.59     6033.39     94.25 o 
  11   4   1     3265.26     3286.85     92.67 o 
  12   4   1        7.37        3.67     17.97 o 
  13   4   1      723.77      677.23     32.71 o 
  14   4   1      973.86      932.70     43.16 o 
  15   4   1      942.78      956.44     47.79 o 
 -14   5   1     3781.42     4066.16    135.05 o 
 -13   5   1       16.70        4.99     12.84 o 
 -12   5   1      906.99      857.96     49.82 o 
 -11   5   1      371.70      364.74     27.15 o 
 -10   5   1     1284.17     1287.50     34.25 o 
  -9   5   1    22702.27    22877.43    286.45 o 
  -8   5   1     1002.37     1007.19     20.36 o 
  -7   5   1    37131.50    38147.61    558.22 o 
  -6   5   1        4.66        4.76      4.37 o 
  -5   5   1     7625.98     7827.78     91.30 o 
  -4   5   1       73.22       54.67      3.96 o 
  -3   5   1      793.80      814.82     11.99 o 
  -2   5   1      150.97      181.16      6.20 o 
  -1   5   1   265424.00   259611.72   2000.99 o 
   0   5   1      497.49      550.50      9.41 o 
   1   5   1     2509.37     2582.99     34.15 o 
   2   5   1     2476.85     2693.28     23.75 o 
   3   5   1   143840.75   142063.47   1239.27 o 
   4   5   1        4.91        8.33      3.20 o 
   5   5   1     4552.33     4151.34     87.15 o 
   6   5   1     4639.76     4608.60     53.13 o 
   7   5   1      786.99     1034.55     18.12 o 
   8   5   1      545.28      545.84     15.72 o 
   9   5   1      122.29      107.79      8.98 o 
  10   5   1      169.83      150.77     16.81 o 
  11   5   1    11182.31    10969.91    164.53 o 
  12   5   1      620.69      567.90     31.52 o 
  13   5   1      984.43     1013.91     57.23 o 
  14   5   1       86.70       56.76     19.11 o 
  15   5   1      218.07      254.57     27.80 o 
 -14   6   1      435.25      539.00     32.15 o 
 -13   6   1      992.75      957.61     57.06 o 
 -12   6   1     1390.10     1329.35     66.05 o 
 -11   6   1     8975.63     9015.75    146.20 o 
 -10   6   1      218.03      234.01     13.46 o 
  -9   6   1      406.04      420.31     15.15 o 
  -8   6   1      506.86      538.02     16.36 o 
  -7   6   1    11287.38    11539.38    127.27 o 
  -6   6   1     3671.98     3801.61     44.11 o 
  -5   6   1    11847.61    11997.30    163.87 o 
  -4   6   1      187.34      162.61      7.36 o 
  -3   6   1      354.68      296.22      8.85 o 
  -2   6   1       31.27       65.52      4.40 o 
  -1   6   1     4390.98     3809.34     35.65 o 
   0   6   1       37.19       -4.43      4.43 o 
   1   6   1     4078.40     4598.63     40.53 o 
   2   6   1      338.13      439.77      7.39 o 
   3   6   1     5334.11     5174.11     45.16 o 
   4   6   1       16.03       23.56      9.33 o 
   5   6   1     5846.08     6307.72     64.13 o 
   6   6   1       87.25       60.09      5.21 o 
   7   6   1    17327.64    17701.04    245.15 o 
   8   6   1       12.32       11.24      7.43 o 
   9   6   1    22916.20    23371.41    299.94 o 
  10   6   1       10.33        1.07     13.59 o 
  11   6   1      123.65      114.41     11.97 o 
  12   6   1      357.27      325.42     56.48 o 
  13   6   1     1454.79     1543.37     40.60 o 
  14   6   1      540.72      527.14     35.63 o 
  15   6   1     3903.42     3847.79     82.31 o 
 -14   7   1     1669.49     1748.86     84.88 o 
 -13   7   1     1613.20     1673.25     78.51 o 
 -12   7   1      938.01      983.72     37.49 o 
 -11   7   1     6419.79     6509.73    112.42 o 
 -10   7   1     2841.61     2782.57     51.90 o 
  -9   7   1      285.04      259.73     37.75 o 
  -8   7   1      452.63      437.71     13.64 o 
  -7   7   1        3.68       24.37      6.16 o 
  -6   7   1       64.08       58.62      6.39 o 
  -5   7   1     9921.85    10228.75    137.62 o 
  -4   7   1       81.15       94.12      6.27 o 
  -3   7   1      945.23     1098.77     19.43 o 
  -2   7   1      186.67      246.63      6.66 o 
  -1   7   1    49672.26    48787.72    408.59 o 
   0   7   1     5345.35     5250.30     63.70 o 
   1   7   1     1881.12     1869.11     21.19 o 
   2   7   1      241.50      194.51      6.97 o 
   3   7   1    33991.80    33724.19    248.57 o 
   4   7   1     2709.55     2692.20     25.36 o 
   5   7   1    53323.90    53085.27    436.18 o 
   6   7   1      603.86      575.15      9.28 o 
   7   7   1    14280.77    14918.09    145.62 o 
   8   7   1      226.80      248.50      8.53 o 
   9   7   1    12254.88    12572.81    170.04 o 
  10   7   1     1450.05     1427.55     22.94 o 
  11   7   1     4740.12     4612.61     64.91 o 
  12   7   1      297.05      262.21     14.25 o 
  13   7   1      735.49      760.54     28.84 o 
  14   7   1        0.42      -14.34     14.34 o 
  15   7   1        2.23      -13.90     13.90 o 
 -14   8   1      286.07      256.89     39.97 o 
 -13   8   1       81.85       87.34     19.00 o 
 -12   8   1       62.53       56.48     17.59 o 
 -11   8   1      741.72      769.31     31.09 o 
 -10   8   1       19.26       25.39     11.90 o 
  -9   8   1      680.65      705.45     23.72 o 
  -8   8   1      899.00      877.19     21.48 o 
  -7   8   1    15463.41    15620.25    179.86 o 
  -6   8   1      452.66      444.03     15.19 o 
  -5   8   1    10069.53    10338.68    111.08 o 
  -4   8   1    10053.85    10038.36    121.13 o 
  -3   8   1     5425.58     5330.92     65.84 o 
  -2   8   1     2091.17     2150.68     24.24 o 
  -1   8   1    30337.59    31011.01    255.03 o 
   0   8   1     7484.88     7938.55     74.70 o 
   1   8   1    87646.05    90944.24    687.96 o 
   2   8   1      677.51      741.36     10.57 o 
   3   8   1   104836.26   104198.91    763.05 o 
   4   8   1      564.37      501.21      9.34 o 
   5   8   1    95994.52    95406.17    834.25 o 
   6   8   1      294.39      282.40      9.13 o 
   7   8   1      654.99      627.22     10.81 o 
   8   8   1      477.42      463.80      9.29 o 
   9   8   1     1659.30     1692.05     29.96 o 
  10   8   1        7.96        6.16      7.16 o 
  11   8   1     4018.70     4074.91     58.38 o 
  12   8   1       24.41        1.38     12.40 o 
  13   8   1     2879.00     2805.70     47.37 o 
  14   8   1       47.53       33.61     13.96 o 
  15   8   1      143.09      141.87     19.11 o 
 -13   9   1      610.86      648.50     55.61 o 
 -12   9   1     2607.00     2615.99     70.74 o 
 -11   9   1    10125.72    10130.33    196.39 o 
 -10   9   1      943.25      939.08     31.13 o 
  -9   9   1      327.50      332.47     18.56 o 
  -8   9   1     3728.12     3888.65     59.24 o 
  -7   9   1     4734.33     4850.51     76.91 o 
  -6   9   1     7533.73     7408.85     92.75 o 
  -5   9   1     3428.61     3411.78     48.65 o 
  -4   9   1       66.33       64.78      8.00 o 
  -3   9   1     3117.55     2941.11     44.53 o 
  -2   9   1     2638.90     2567.60     28.74 o 
  -1   9   1   132996.86   136648.17   1217.48 o 
   0   9   1       73.31       25.05      4.47 o 
   1   9   1       25.66       -1.20      7.32 o 
   2   9   1     2257.68     2248.75     23.76 o 
   3   9   1     3586.76     3591.47     37.00 o 
   4   9   1      280.81      254.53      8.27 o 
   5   9   1        5.70      111.51     20.71 o 
   6   9   1      502.89      482.45     12.97 o 
   7   9   1     2314.04     2395.62     44.68 o 
   8   9   1     1815.59     1831.61     23.70 o 
   9   9   1    20544.61    20417.90    197.85 o 
  10   9   1      362.06      304.99     21.22 o 
  11   9   1     1134.95     1118.25     23.44 o 
  12   9   1     2212.66     2164.90     36.01 o 
  13   9   1       20.72       10.36      9.45 o 
  14   9   1      680.60      549.49     28.88 o 
  15   9   1      540.30      527.32     28.73 o 
 -13  10   1        0.33       29.25     30.70 o 
 -12  10   1      306.53      259.50     39.39 o 
 -11  10   1     1588.85     1672.90     54.73 o 
 -10  10   1     2521.19     2546.25     63.21 o 
  -9  10   1     8309.25     8366.77    149.74 o 
  -8  10   1     2326.42     2295.99     42.68 o 
  -7  10   1       11.70       25.85      9.67 o 
  -6  10   1     2726.91     2736.62     47.14 o 
  -5  10   1    24159.20    25012.10    283.26 o 
  -4  10   1     2718.03     2636.03     41.09 o 
  -3  10   1    16368.52    16091.13    182.27 o 
  -2  10   1     1061.34     1137.88     18.11 o 
  -1  10   1     5990.06     6217.22     65.57 o 
   0  10   1     2034.51     2010.34     24.62 o 
   1  10   1      827.99      579.37     13.05 o 
   2  10   1     1753.74     1887.81     22.58 o 
   3  10   1    36941.57    38724.31    287.20 o 
   4  10   1     1358.37     1317.27     16.15 o 
   5  10   1    73447.67    74260.74    628.52 o 
   6  10   1       82.41       52.13      7.30 o 
   7  10   1     1120.83     1160.56     20.48 o 
   8  10   1     1556.24     1631.63     25.03 o 
   9  10   1       96.77      100.96      9.93 o 
  10  10   1      419.75      317.98     13.14 o 
  11  10   1       47.93       89.33     12.84 o 
  12  10   1     3779.48     3791.94     55.39 o 
  13  10   1     1400.27     1336.66     31.02 o 
  14  10   1       72.36       45.90     12.74 o 
  15  10   1     3195.19     3176.76     75.37 o 
 -13  11   1     1535.61     1639.90     89.80 o 
 -12  11   1     1309.44     1446.06     80.82 o 
 -11  11   1     1179.42     1234.29     72.71 o 
 -10  11   1       78.34       95.20     43.44 o 
  -9  11   1     1587.67     1677.67     43.86 o 
  -8  11   1     5200.42     5392.20     81.28 o 
  -7  11   1    12496.83    12519.12    162.82 o 
  -6  11   1     2361.24     2441.94     44.79 o 
  -5  11   1      351.75      328.79     16.35 o 
  -4  11   1     1292.87     1299.08     27.64 o 
  -3  11   1      698.00      775.75     19.58 o 
  -2  11   1     1103.58     1107.82     18.47 o 
  -1  11   1    17117.98    17294.49    212.29 o 
   0  11   1     1370.75     1310.32     21.47 o 
   1  11   1     8518.85     8215.04     78.88 o 
   2  11   1       65.51       63.76      5.43 o 
   3  11   1    58483.46    59643.98    439.97 o 
   4  11   1       81.24       66.86      5.55 o 
   5  11   1     1483.88     1366.17     19.32 o 
   6  11   1       13.48        6.53      7.28 o 
   7  11   1    13530.24    13157.34    133.10 o 
   8  11   1      372.10      361.12     12.57 o 
   9  11   1     1057.23     1092.54     22.23 o 
  10  11   1      960.51      930.21     20.52 o 
  11  11   1     7650.54     7684.80     97.68 o 
  12  11   1      167.83      148.66     13.09 o 
  13  11   1     6588.58     6448.82     99.02 o 
  14  11   1      178.79      142.40     19.71 o 
  15  11   1      196.96      165.59     22.14 o 
 -12  12   1     2905.43     3083.57    128.36 o 
 -11  12   1     2868.16     2928.29    121.41 o 
 -10  12   1      610.41      576.96     42.29 o 
  -9  12   1     2501.90     2492.46     60.31 o 
  -8  12   1     9607.27     9750.76    155.25 o 
  -7  12   1     4795.02     4999.24     77.54 o 
  -6  12   1      510.12      528.68     22.08 o 
  -5  12   1    16699.01    17055.21    249.21 o 
  -4  12   1      387.97      364.92     19.46 o 
  -3  12   1     9940.79    10122.41    125.03 o 
  -2  12   1     2426.43     2270.51     33.28 o 
  -1  12   1    15321.67    15501.76    142.75 o 
   0  12   1      428.30      338.34     11.05 o 
   1  12   1     6881.33     7302.27     68.82 o 
   2  12   1      728.61      655.51     13.95 o 
   3  12   1    23713.55    24518.56    212.33 o 
   4  12   1      509.40      551.47     12.17 o 
   5  12   1     2396.78     2636.18     29.51 o 
   6  12   1      134.46      102.96      7.75 o 
   7  12   1      550.22      630.69     28.38 o 
   8  12   1      533.55      528.14     28.59 o 
   9  12   1    41868.75    41902.18    437.47 o 
  10  12   1      295.58      243.80     12.12 o 
  11  12   1        0.77       -9.38      9.38 o 
  12  12   1     1347.83     1362.18     30.65 o 
  13  12   1      117.07      103.68     15.29 o 
  14  12   1      163.31      142.90     16.29 o 
  15  12   1       46.00       23.51     18.68 o 
 -12  13   1     1858.30     2061.22    105.45 o 
 -11  13   1      163.43      146.84     42.86 o 
 -10  13   1        3.66      -26.35     26.35 o 
  -9  13   1       73.43       61.12     17.08 o 
  -8  13   1      688.86      769.80     33.64 o 
  -7  13   1    12403.74    12220.41    189.53 o 
  -6  13   1     2584.28     2564.27     57.87 o 
  -5  13   1     2002.93     1993.24     48.46 o 
  -4  13   1     2343.55     2266.09     51.89 o 
  -3  13   1     4949.63     5008.93     73.85 o 
  -2  13   1      853.95      771.67     18.91 o 
  -1  13   1    15193.79    16002.36    162.78 o 
   0  13   1     3174.68     3449.62     42.59 o 
   1  13   1    30199.01    31111.66    260.33 o 
   2  13   1      618.86      566.48     15.19 o 
   3  13   1     4490.27     4261.91     55.84 o 
   4  13   1      384.17      389.95     10.59 o 
   5  13   1    35432.22    36174.66    299.44 o 
   6  13   1     1663.77     1668.78     23.59 o 
   7  13   1       14.66       28.08      8.68 o 
   8  13   1      462.74      536.61     18.95 o 
   9  13   1      557.93      625.92     19.92 o 
  10  13   1      167.80      189.37     12.27 o 
  11  13   1     1497.72     1467.30     32.15 o 
  12  13   1        0.11      -10.13     10.13 o 
  13  13   1       11.63       26.38     19.69 o 
  14  13   1       82.55       65.32     15.79 o 
  15  13   1      458.04      435.36     30.06 o 
 -12  14   1      850.85      814.21     71.83 o 
 -11  14   1     2842.97     2950.55    128.36 o 
 -10  14   1      393.94      434.44     52.71 o 
  -9  14   1      347.29      299.33     28.02 o 
  -8  14   1      206.11      190.66     22.55 o 
  -7  14   1     1039.95     1053.30     38.71 o 
  -6  14   1      398.11      368.01     23.91 o 
  -5  14   1     1944.54     1968.32     49.82 o 
  -4  14   1       12.49       11.35     13.71 o 
  -3  14   1    43005.50    44665.92    558.33 o 
  -2  14   1     8146.51     8273.61     96.24 o 
  -1  14   1      401.02      449.69     17.39 o 
   0  14   1       81.33       66.69      8.24 o 
   1  14   1    14741.70    15187.99    133.90 o 
   2  14   1     2890.12     2998.17     39.71 o 
   3  14   1    18430.79    18685.96    175.57 o 
   4  14   1       15.15       24.79      6.91 o 
   5  14   1        9.87        9.41      8.95 o 
   6  14   1      899.34      841.12     17.87 o 
   7  14   1     4045.83     3998.97     54.27 o 
   8  14   1      214.27      213.13     13.26 o 
   9  14   1     8259.12     8226.89     96.62 o 
  10  14   1      576.17      496.35     18.90 o 
  11  14   1     2131.84     2175.30     41.80 o 
  12  14   1      117.23       94.65     13.75 o 
  13  14   1     7538.82     7653.34    180.75 o 
  14  14   1      466.81      438.78     25.30 o 
  15  14   1       85.70       51.82     21.66 o 
 -11  15   1       36.29       31.86     35.91 o 
 -10  15   1     1270.64     1369.87     87.77 o 
  -9  15   1     2534.32     2547.63     68.04 o 
  -8  15   1      110.13       92.16     21.22 o 
  -7  15   1     9967.93     9624.84    177.73 o 
  -6  15   1     4347.98     4339.56     86.01 o 
  -5  15   1     2145.75     1990.97     51.88 o 
  -4  15   1      218.85      186.59     19.30 o 
  -3  15   1    13539.12    13832.25    197.75 o 
  -2  15   1      646.87      620.29     19.70 o 
  -1  15   1    21000.97    20919.07    245.73 o 
   0  15   1     1973.08     2131.86     37.03 o 
   1  15   1        6.67       19.16     12.20 o 
   2  15   1      137.85      134.66     10.68 o 
   3  15   1    18060.32    18226.33    195.93 o 
   4  15   1        0.78       -7.16      7.16 o 
   5  15   1     4662.48     4896.96     50.38 o 
   6  15   1     1837.40     1753.02     27.95 o 
   7  15   1        5.75        7.40     10.58 o 
   8  15   1      823.01      838.24     25.56 o 
   9  15   1     3490.11     3585.06     56.72 o 
  10  15   1     3157.60     3094.65     52.12 o 
  11  15   1    12744.53    12806.87    156.46 o 
  12  15   1        0.50       -7.28     13.56 o 
  13  15   1     4374.56     4508.42     94.79 o 
  14  15   1     1409.00     1471.61     45.56 o 
  15  15   1       69.65       57.53     23.09 o 
 -11  16   1      469.72      565.07     60.82 o 
 -10  16   1      267.11      305.55     49.81 o 
  -9  16   1     3786.31     4113.94    110.40 o 
  -8  16   1       64.39       43.93     20.31 o 
  -7  16   1     2739.47     2714.90     73.13 o 
  -6  16   1     2244.67     2372.03     69.01 o 
  -5  16   1    22770.05    22724.99    333.94 o 
  -4  16   1      239.46      224.83     21.66 o 
  -3  16   1     5583.00     5892.31    153.64 o 
  -2  16   1     5777.47     5934.60     83.25 o 
  -1  16   1     1492.13     1657.60     35.67 o 
   0  16   1        1.50       -3.90      9.49 o 
   1  16   1      297.97      257.02     18.60 o 
   2  16   1     3106.15     3237.96     48.38 o 
   3  16   1     3826.22     3983.08     63.17 o 
   4  16   1      322.70      307.16     14.45 o 
   5  16   1      925.40      917.23     25.22 o 
   6  16   1      777.62      736.32     21.22 o 
   7  16   1     6582.10     6815.29     80.92 o 
   8  16   1      454.49      453.48     19.61 o 
   9  16   1     5471.99     5440.27     78.36 o 
  10  16   1      325.16      340.63     19.01 o 
  11  16   1     2743.61     2933.00     51.96 o 
  12  16   1      588.20      558.99     28.22 o 
  13  16   1      848.87      955.17     46.18 o 
  14  16   1        5.95        8.48     23.95 o 
  15  16   1     1982.86     2045.85     82.71 o 
 -10  17   1     1197.66     1124.49     84.58 o 
  -9  17   1     6353.27     6606.91    238.91 o 
  -8  17   1       10.90        9.10     20.85 o 
  -7  17   1     2666.27     2684.37     74.35 o 
  -6  17   1     6340.18     6200.79    130.14 o 
  -5  17   1      697.25      658.72     37.14 o 
  -4  17   1     2941.78     2861.24     66.70 o 
  -3  17   1      339.27      292.62     32.59 o 
  -2  17   1      854.43      886.47     31.64 o 
  -1  17   1     3822.93     3737.56     60.40 o 
   0  17   1      712.67      629.01     37.71 o 
   1  17   1    16499.90    16424.47    246.33 o 
   2  17   1        1.51      -13.16     13.16 o 
   3  17   1     5645.46     5820.57     75.46 o 
   4  17   1       14.14       -8.81      8.81 o 
   5  17   1      199.00      200.57     11.11 o 
   6  17   1      341.61      308.60     14.57 o 
   7  17   1    17133.22    17237.23    182.40 o 
   8  17   1      155.10      196.47     16.29 o 
   9  17   1       42.76       61.64     13.58 o 
  10  17   1      865.56      848.35     29.29 o 
  11  17   1    16074.90    16243.33    196.93 o 
  12  17   1      480.91      471.97     28.30 o 
  13  17   1      587.45      699.18     57.06 o 
  14  17   1     1005.61     1169.46     53.43 o 
  15  17   1      783.38      769.22     46.77 o 
 -10  18   1      828.69      849.25     77.63 o 
  -9  18   1      618.38      676.15     47.31 o 
  -8  18   1     3045.10     3149.87     98.54 o 
  -7  18   1       53.95       29.84     21.62 o 
  -6  18   1       12.99       16.84     20.73 o 
  -5  18   1      388.09      498.77     41.84 o 
  -4  18   1     1353.82     1384.66     53.27 o 
  -3  18   1     7068.53     7046.51    141.62 o 
  -2  18   1       95.00       64.25     11.48 o 
  -1  18   1        1.54        4.23     11.12 o 
   0  18   1       28.34      -17.49     17.49 o 
   1  18   1     9585.79     9878.39    183.18 o 
   2  18   1      862.89      845.66     33.95 o 
   3  18   1     6311.42     6356.60    106.93 o 
   4  18   1      265.27      229.28     13.91 o 
   5  18   1      106.70      105.72     11.53 o 
   6  18   1      463.20      446.14     17.65 o 
   7  18   1    20150.94    20482.72    216.09 o 
   8  18   1      530.83      574.38     27.62 o 
   9  18   1        0.82       42.31     18.54 o 
  10  18   1      958.52      982.43     36.96 o 
  11  18   1      136.59      155.21     21.11 o 
  12  18   1       70.99       72.76     40.98 o 
  13  18   1      692.34      755.97     68.36 o 
  14  18   1       75.08       27.51     34.75 o 
  -9  19   1       69.71       37.16     27.45 o 
  -8  19   1      207.48      217.55     34.58 o 
  -7  19   1      869.99      796.45     51.51 o 
  -6  19   1      714.69      740.43     50.06 o 
  -5  19   1     2583.76     2687.19     90.18 o 
  -4  19   1     2085.04     2154.75     94.45 o 
  -3  19   1    11025.45    10772.44    234.56 o 
  -2  19   1      412.18      429.64     20.26 o 
  -1  19   1     5842.94     6012.43    116.80 o 
   0  19   1     1180.19     1264.96     49.37 o 
   1  19   1     1698.49     1705.95     57.25 o 
   2  19   1      137.20      135.97     20.90 o 
   3  19   1    32211.88    33039.42    451.09 o 
   4  19   1      365.59      280.42     17.46 o 
   5  19   1     7529.75     7686.57    101.22 o 
   6  19   1      156.41      126.79     17.81 o 
   7  19   1     2939.11     2971.11     45.60 o 
   8  19   1      526.84      558.68     28.09 o 
   9  19   1     1639.27     1671.87     46.64 o 
  10  19   1        5.84      -15.38     15.38 o 
  11  19   1       54.27       87.70     20.04 o 
  12  19   1      351.49      358.51     40.46 o 
  13  19   1       13.59       45.76     38.23 o 
  14  19   1      168.28      158.13     43.73 o 
  -9  20   1     2193.00     2347.87    125.45 o 
  -8  20   1      359.25      405.71     40.23 o 
  -7  20   1      263.59      259.59     36.14 o 
  -6  20   1        7.52      -24.86     24.86 o 
  -5  20   1     1628.49     1791.55    134.42 o 
  -4  20   1     2273.09     2403.33    135.60 o 
  -3  20   1        1.19       58.49     29.23 o 
  -2  20   1       21.91       22.21     12.60 o 
  -1  20   1     6828.81     6858.45    119.81 o 
   0  20   1       42.31       38.61     19.43 o 
   1  20   1    27992.66    27210.78    481.66 o 
   2  20   1       64.09       20.93     29.94 o 
   3  20   1     1327.16     1281.21     41.73 o 
   4  20   1      328.56      309.99     20.47 o 
   5  20   1       95.13       74.81     14.82 o 
   6  20   1     2828.41     2927.60     58.13 o 
   7  20   1     2317.05     2326.30     41.42 o 
   8  20   1     1136.88     1165.03     39.94 o 
   9  20   1       14.33      -16.71     16.71 o 
  10  20   1      145.47      131.68     21.16 o 
  11  20   1     3520.75     3452.50     77.74 o 
  12  20   1      712.37      729.55     46.90 o 
  13  20   1     4810.58     5085.46    187.24 o 
  14  20   1       10.21      -13.32     34.75 o 
  -8  21   1      218.05      267.55     38.06 o 
  -7  21   1       81.20      105.88     31.54 o 
  -6  21   1      261.56      252.34     43.59 o 
  -5  21   1      188.14      174.76     34.55 o 
  -4  21   1     2213.67     2237.60    124.87 o 
  -3  21   1    24965.96    24594.54    704.03 o 
  -2  21   1        2.90      -12.18     12.18 o 
  -1  21   1       36.63       77.05     16.33 o 
   0  21   1      783.93      767.04     40.67 o 
   1  21   1       96.91       73.03     31.54 o 
   2  21   1     3476.37     3441.61    112.19 o 
   3  21   1       46.00       31.37     17.68 o 
   4  21   1       91.85        9.61     18.23 o 
   5  21   1     6382.26     6362.27    131.19 o 
   6  21   1      549.88      538.04     26.12 o 
   7  21   1     8493.46     8480.11    109.44 o 
   8  21   1      719.41      649.57     36.36 o 
   9  21   1      354.40      336.43     25.82 o 
  10  21   1        2.56      -15.32     21.83 o 
  11  21   1     1069.43     1146.64     45.79 o 
  12  21   1      387.59      447.58     62.99 o 
  13  21   1      245.76      423.71     58.79 o 
  -8  22   1      766.38      719.77     53.04 o 
  -7  22   1     2604.96     2741.07    160.81 o 
  -6  22   1      329.51      311.06     62.85 o 
  -5  22   1     1662.60     1572.18    111.82 o 
  -4  22   1      396.62      382.60     64.01 o 
  -3  22   1       17.61       30.41     46.34 o 
  -2  22   1     2060.16     2153.70     53.94 o 
  -1  22   1     7154.06     7141.87    126.10 o 
   0  22   1     2458.91     2499.16     75.01 o 
   1  22   1      779.06      854.16     58.00 o 
   2  22   1     2071.56     2000.57    153.85 o 
   3  22   1    12268.21    11969.02    187.59 o 
   4  22   1      278.24      228.20     22.21 o 
   5  22   1     1447.69     1440.83     43.97 o 
   6  22   1       22.69        6.01     18.76 o 
   7  22   1     1198.14     1239.36     33.25 o 
   8  22   1       48.95       41.07     25.92 o 
   9  22   1     1793.16     1762.10     88.68 o 
  10  22   1      197.20      218.95     37.65 o 
  11  22   1        2.72       -9.60     27.44 o 
  12  22   1      335.54      398.48     39.06 o 
  13  22   1     6313.58     7077.03    245.57 o 
  -7  23   1      339.07      400.55     64.88 o 
  -6  23   1      208.20      156.97     55.32 o 
  -5  23   1     4285.46     4124.87    187.23 o 
  -4  23   1     3607.24     3504.55    171.56 o 
  -3  23   1       96.03      174.35     51.55 o 
  -2  23   1        0.69      -22.70     32.87 o 
  -1  23   1     1569.06     1506.74     50.75 o 
   0  23   1      290.72      257.74     35.22 o 
   1  23   1     6385.38     6529.31    175.71 o 
   2  23   1        6.04       13.76     33.03 o 
   3  23   1       55.42       73.70     23.98 o 
   4  23   1       56.42       28.10     17.67 o 
   5  23   1     4514.73     4412.82     84.19 o 
   6  23   1       24.68       23.81     23.23 o 
   7  23   1      537.18      472.21     33.61 o 
   8  23   1      457.65      490.09     39.22 o 
   9  23   1     3426.29     3240.14    270.23 o 
  10  23   1      123.81      116.07     32.65 o 
  11  23   1     5978.29     6302.53    162.04 o 
  12  23   1      349.26      345.34     40.57 o 
  13  23   1      195.27      239.22     50.68 o 
  -6  24   1      532.46      463.99     70.38 o 
  -5  24   1      121.12      141.91     58.50 o 
  -4  24   1      258.04      322.06     66.32 o 
  -3  24   1     2445.10     2564.47    149.21 o 
  -2  24   1      134.55       28.38     44.60 o 
  -1  24   1     1005.64      929.02     38.99 o 
   0  24   1      237.01      154.59     27.96 o 
   1  24   1     9136.63     9363.08    273.59 o 
   2  24   1      746.35      657.55     55.71 o 
   3  24   1      424.24      408.71     48.13 o 
   4  24   1      820.41      826.43     44.57 o 
   5  24   1       77.65      115.36     18.41 o 
   6  24   1      261.37      229.11     28.77 o 
   7  24   1     5464.77     5398.09    117.72 o 
   8  24   1      255.66      153.79     53.29 o 
   9  24   1     2654.53     2561.96    139.37 o 
  10  24   1      155.61      184.61     36.12 o 
  11  24   1     1702.41     1804.37     79.94 o 
  12  24   1       32.59       64.80     31.22 o 
  -6  25   1        7.27       -0.58     46.63 o 
  -5  25   1     1048.41     1106.21    103.99 o 
  -4  25   1      525.37      625.03     82.84 o 
  -3  25   1     4571.37     4578.11    208.98 o 
  -2  25   1      245.47      217.51     62.27 o 
  -1  25   1      370.87      367.33     40.05 o 
   0  25   1     1740.17     1687.43     64.07 o 
   1  25   1      729.80      676.56     87.04 o 
   2  25   1        8.05       12.45     34.50 o 
   3  25   1     3952.16     3881.56    130.00 o 
   4  25   1      700.51      720.09     44.98 o 
   5  25   1    13004.53    12848.40    199.33 o 
   6  25   1      117.29      108.26     26.40 o 
   7  25   1       79.47       58.64     25.54 o 
   8  25   1      700.61      630.36     48.08 o 
   9  25   1     1671.02     1489.03    109.79 o 
  10  25   1      100.80      122.22     53.58 o 
  11  25   1      557.81      568.51     48.89 o 
  12  25   1        0.02      -30.38     56.91 o 
  -5  26   1     2568.93     2682.37    152.11 o 
  -4  26   1     1900.40     1892.92    131.82 o 
  -3  26   1       73.56      116.13     60.82 o 
  -2  26   1       47.58       17.67     55.89 o 
  -1  26   1      804.56      770.40    114.56 o 
   0  26   1     1158.92     1142.49     53.59 o 
   1  26   1     6088.27     6553.52    255.58 o 
   2  26   1       95.54       83.44     87.46 o 
   3  26   1     4541.07     4686.05    150.31 o 
   4  26   1       52.59       30.80     25.04 o 
   5  26   1     6094.55     6210.58    111.39 o 
   6  26   1      148.50      159.64     51.84 o 
   7  26   1     1945.30     2018.05     73.48 o 
   8  26   1      107.42       54.65     28.82 o 
   9  26   1      792.74      737.73     83.13 o 
  10  26   1     1107.96     1230.49    104.57 o 
  11  26   1        9.96      -14.48     43.44 o 
  -4  27   1     1061.43     1038.72     99.93 o 
  -3  27   1      578.76      520.77     80.81 o 
  -2  27   1     1467.26     1658.43    134.41 o 
  -1  27   1     7555.07     7459.00    291.45 o 
   0  27   1       52.02      123.37     63.42 o 
   1  27   1     4548.22     4705.42    154.22 o 
   2  27   1      680.68      682.70    144.39 o 
   3  27   1       35.74       47.22     38.77 o 
   4  27   1        8.31       -3.71     24.84 o 
   5  27   1     2285.39     2207.18     66.77 o 
   6  27   1       67.53      107.58     33.20 o 
   7  27   1       10.43       -4.86     24.10 o 
   8  27   1      193.61      144.85     38.37 o 
   9  27   1       43.06      -14.48     48.65 o 
  10  27   1       10.34      -15.35     44.89 o 
  -3  28   1      394.47      275.44     70.67 o 
  -2  28   1      509.48      565.07     86.60 o 
  -1  28   1     1218.56     1338.27    120.50 o 
   0  28   1      467.14      422.28     78.20 o 
   1  28   1     3281.21     3477.36    131.62 o 
   2  28   1      112.88      106.88     47.60 o 
   3  28   1     1975.07     2109.15    102.59 o 
   4  28   1      130.14      116.15     43.50 o 
   5  28   1      296.24      225.74     88.48 o 
   6  28   1      171.21      135.66     33.42 o 
   7  28   1     1347.27     1368.68    100.23 o 
   8  28   1       20.64      -17.38     47.50 o 
   9  28   1       92.19      100.21     54.74 o 
  -1  29   1     3629.65     3745.80    194.16 o 
   0  29   1        2.30       18.25     59.66 o 
   1  29   1      907.19      799.03     69.33 o 
   2  29   1      338.73      343.43     60.39 o 
   3  29   1      767.39      733.07     69.23 o 
   4  29   1      265.91      242.70     67.77 o 
   5  29   1      101.87        4.55     29.71 o 
   6  29   1      790.29      840.16     56.15 o 
   7  29   1      496.94      514.79     41.49 o 
   8  29   1       14.02       70.66     55.60 o 
   1  30   1        2.93      -57.34     57.34 o 
   2  30   1      211.78      253.46     52.53 o 
   3  30   1     2460.29     2506.51    145.88 o 
   4  30   1      647.92      468.64     85.44 o 
   5  30   1      344.43      414.46     79.21 o 
   6  30   1       45.39      -24.75     29.78 o 
   7  30   1     2131.44     2085.36    140.22 o 
  -7 -29   2      715.01      708.50     48.13 o 
  -6 -29   2     1204.75     1277.47     67.30 o 
  -5 -29   2       33.04       40.26     32.41 o 
  -4 -29   2        0.18       11.58     60.53 o 
  -3 -29   2      305.80      302.15     72.98 o 
  -2 -29   2     5907.40     6214.82    201.34 o 
  -1 -29   2       12.47       13.82     40.64 o 
   0 -29   2        1.99      -37.07     53.87 o 
  -8 -28   2        5.81       44.89     53.87 o 
  -7 -28   2       72.38       96.17     28.01 o 
  -6 -28   2     2296.31     2294.26     86.07 o 
  -5 -28   2      187.27      227.40     37.06 o 
  -4 -28   2     2334.84     2395.35     94.74 o 
  -3 -28   2        0.77        8.56     40.30 o 
  -2 -28   2     2402.75     2325.92    112.57 o 
  -1 -28   2        6.86      -11.81     42.59 o 
   0 -28   2     1341.43     1488.64    130.93 o 
   1 -28   2        3.42      -50.39     50.39 o 
   2 -28   2       34.26       55.89     56.18 o 
  -9 -27   2       82.93      120.19     56.18 o 
  -8 -27   2     3463.63     3572.44    179.38 o 
  -7 -27   2      334.86      333.49     34.18 o 
  -6 -27   2      885.88      895.01     56.18 o 
  -5 -27   2      313.63      288.19     39.43 o 
  -4 -27   2       43.08      108.57     32.63 o 
  -3 -27   2       77.75       87.66     44.89 o 
  -2 -27   2      576.47      511.29     86.46 o 
  -1 -27   2      183.24      149.75     49.86 o 
   0 -27   2     1583.73     1460.03    126.59 o 
   1 -27   2      176.62      109.76     63.14 o 
   2 -27   2      394.41      393.60     80.52 o 
   3 -27   2      331.93      300.92     69.51 o 
 -10 -26   2      689.57      694.27     79.07 o 
  -9 -26   2       93.72      129.17     54.45 o 
  -8 -26   2      107.59       27.80     51.55 o 
  -7 -26   2       50.58       40.93     24.07 o 
  -6 -26   2     1477.32     1459.66     67.79 o 
  -5 -26   2      654.35      587.10     47.33 o 
  -4 -26   2      514.15      465.87     33.77 o 
  -3 -26   2      135.44      153.29     61.98 o 
  -2 -26   2     1033.23      926.79     70.66 o 
  -1 -26   2      217.80      236.01     50.55 o 
   0 -26   2       53.14      122.80     42.89 o 
   1 -26   2        9.63        3.48     52.71 o 
   2 -26   2     3454.41     3573.04    187.78 o 
   3 -26   2     1595.49     1865.01    137.02 o 
   4 -26   2     1282.40     1357.11    117.61 o 
 -11 -25   2        4.69      -40.55     40.55 o 
 -10 -25   2      938.43      904.59     86.03 o 
  -9 -25   2      181.04      131.78     51.84 o 
  -8 -25   2      363.51      295.13     63.43 o 
  -7 -25   2       55.51       34.46     24.91 o 
  -6 -25   2        1.10      -31.57     31.57 o 
  -5 -25   2      473.47      404.17     33.03 o 
  -4 -25   2     2645.25     2672.14     68.00 o 
  -3 -25   2      184.81      157.53     28.89 o 
  -2 -25   2     1592.13     1837.89     92.04 o 
  -1 -25   2      500.23      455.01     61.84 o 
   0 -25   2    10605.54    10502.32    212.17 o 
   1 -25   2     1331.47     1630.02    130.07 o 
   2 -25   2     3011.40     2822.60    159.95 o 
   3 -25   2     1225.22     1504.26    124.85 o 
   4 -25   2     3986.40     4203.10    200.26 o 
   5 -25   2      320.69      407.21     71.83 o 
 -12 -24   2     1870.36     2007.43     81.88 o 
 -11 -24   2      208.19      253.89     55.90 o 
 -10 -24   2       91.90       91.96     32.90 o 
  -9 -24   2      270.57      220.11     55.90 o 
  -8 -24   2     2244.56     2191.49    131.25 o 
  -7 -24   2      445.62      372.83     33.24 o 
  -6 -24   2     2531.05     2434.67     73.73 o 
  -5 -24   2       52.63       31.46     17.31 o 
  -4 -24   2    16508.40    16420.52    248.05 o 
  -3 -24   2      386.55      384.16     36.63 o 
  -2 -24   2        7.24       41.24     35.09 o 
  -1 -24   2       87.45       55.26     35.94 o 
   0 -24   2     2190.54     2109.79     71.58 o 
   1 -24   2     1956.47     1974.14     79.25 o 
   2 -24   2     4021.84     3877.53    189.25 o 
   3 -24   2      105.02       75.59     55.32 o 
   4 -24   2       29.35       72.11     57.34 o 
   5 -24   2      101.30      136.41     59.95 o 
   6 -24   2        0.22      -44.60     44.60 o 
 -12 -23   2       76.73       90.87     30.82 o 
 -11 -23   2      376.89      342.26     43.59 o 
 -10 -23   2     5667.12     5879.67    168.00 o 
  -9 -23   2       46.76       63.97     27.05 o 
  -8 -23   2    15998.56    16033.04    305.72 o 
  -7 -23   2        1.69      -14.20     14.20 o 
  -6 -23   2     1619.76     1510.67     50.58 o 
  -5 -23   2      399.59      399.05     21.92 o 
  -4 -23   2     1754.62     1827.47     53.10 o 
  -3 -23   2      282.59      300.00     27.37 o 
  -2 -23   2     7403.07     7287.97    193.07 o 
  -1 -23   2      291.68      235.22     44.87 o 
   0 -23   2     1387.37     1334.96     56.09 o 
   1 -23   2      332.63      276.27     46.62 o 
   2 -23   2     2732.90     2756.40     65.67 o 
   3 -23   2        4.49       35.04     53.00 o 
   4 -23   2      201.05       48.37     55.61 o 
   5 -23   2       32.71        9.27     51.55 o 
   6 -23   2      394.63      326.70     65.46 o 
   7 -23   2      385.04      402.29     66.61 o 
 -13 -22   2      141.73      175.51     47.50 o 
 -12 -22   2     1602.86     1838.94    110.08 o 
 -11 -22   2       33.13       47.73     31.17 o 
 -10 -22   2    13220.76    13535.98    247.23 o 
  -9 -22   2       61.61       75.10     30.01 o 
  -8 -22   2      661.80      698.66     38.01 o 
  -7 -22   2       43.08       43.06     14.13 o 
  -6 -22   2     4504.43     4412.91     90.43 o 
  -5 -22   2      367.80      332.13     21.63 o 
  -4 -22   2       40.38       23.29     17.35 o 
  -3 -22   2        5.48      -20.02     20.02 o 
  -2 -22   2      792.21      709.42     66.48 o 
  -1 -22   2      330.73      421.08     89.93 o 
   0 -22   2       18.45      -26.23     26.23 o 
   1 -22   2      418.75      391.82     31.68 o 
   2 -22   2      269.05      269.60     19.94 o 
   3 -22   2      382.19      364.06     65.17 o 
   4 -22   2      190.70      212.58     59.08 o 
   5 -22   2     2765.69     2888.54    155.02 o 
   6 -22   2     3341.11     3246.39    162.86 o 
   7 -22   2        0.54       55.32     45.76 o 
 -13 -21   2       49.67       70.09     41.70 o 
 -12 -21   2      525.19      502.52     61.11 o 
 -11 -21   2      731.26      845.74     56.22 o 
 -10 -21   2     6071.18     6219.30    135.06 o 
  -9 -21   2       20.20        6.16     22.61 o 
  -8 -21   2     2342.95     2473.30     66.89 o 
  -7 -21   2       85.23       82.32     21.29 o 
  -6 -21   2      115.31      169.19     38.33 o 
  -5 -21   2      204.50      142.74     22.19 o 
  -4 -21   2     1654.87     1570.41     48.21 o 
  -3 -21   2      273.53      223.31     22.65 o 
  -2 -21   2      998.76     1004.83     64.42 o 
  -1 -21   2        0.96      -17.00     27.79 o 
   0 -21   2     8533.19     8713.32    173.58 o 
   1 -21   2      927.77      941.56     45.53 o 
   2 -21   2     1815.04     1731.38     50.52 o 
   3 -21   2      584.42      667.33     75.89 o 
   4 -21   2       94.35      182.46     52.42 o 
   5 -21   2       33.74       34.46     47.50 o 
   6 -21   2     9829.37     9475.91    323.77 o 
   7 -21   2     2721.43     2693.48    141.11 o 
   8 -21   2       94.53       22.30     47.79 o 
 -13 -20   2       10.93      -10.72     37.94 o 
 -12 -20   2      244.33      216.06     48.95 o 
 -11 -20   2      824.14      778.70     48.58 o 
 -10 -20   2     4317.39     4554.12    101.37 o 
  -9 -20   2       69.83       66.15     19.81 o 
  -8 -20   2     1537.89     1580.37     46.77 o 
  -7 -20   2        2.65       -8.75     10.29 o 
  -6 -20   2      155.94      183.79     18.46 o 
  -5 -20   2      457.28      400.57     19.49 o 
  -4 -20   2     7564.15     7521.33    126.16 o 
  -3 -20   2      285.19      277.90     22.29 o 
  -2 -20   2       72.06       63.01     33.16 o 
  -1 -20   2      319.61      267.11     39.72 o 
   0 -20   2     8049.44     7825.68    157.83 o 
   1 -20   2       21.46       37.20     19.87 o 
   2 -20   2     9347.98     9419.40    176.69 o 
   3 -20   2      656.93      459.67     66.33 o 
   4 -20   2      899.52      787.00     78.21 o 
   5 -20   2       48.06       47.93     27.87 o 
   6 -20   2     1425.10     1534.02     73.04 o 
   7 -20   2      135.42      170.86     35.61 o 
   8 -20   2        5.54        4.41     28.94 o 
   9 -20   2     1347.68     1431.11     69.74 o 
 -14 -19   2     1283.33     1418.23     90.67 o 
 -13 -19   2       95.92       83.99     42.86 o 
 -12 -19   2     1729.96     1737.03     98.50 o 
 -11 -19   2       93.09      105.92     21.63 o 
 -10 -19   2       78.26       94.86     19.14 o 
  -9 -19   2      215.86      190.04     21.36 o 
  -8 -19   2      114.38      112.79     25.15 o 
  -7 -19   2      207.01      165.48     12.00 o 
  -6 -19   2     4451.75     4518.75     63.56 o 
  -5 -19   2       59.59       20.62     12.06 o 
  -4 -19   2    28819.34    28554.28    393.71 o 
  -3 -19   2      544.46      525.40     30.47 o 
  -2 -19   2     3018.49     3070.38     67.04 o 
  -1 -19   2      100.87       52.24     59.95 o 
   0 -19   2     7680.02     7492.17    150.68 o 
   1 -19   2     1126.10     1287.56     50.42 o 
   2 -19   2     5193.83     5122.59     94.20 o 
   3 -19   2      535.55      494.42     64.01 o 
   4 -19   2      235.44      107.71     33.33 o 
   5 -19   2      752.08      664.73     47.74 o 
   6 -19   2      236.16      214.18     34.46 o 
   7 -19   2     1359.12     1322.01     65.50 o 
   8 -19   2      308.97      378.84     40.26 o 
   9 -19   2       75.73       46.73     29.90 o 
 -14 -18   2      191.60      221.85     45.47 o 
 -13 -18   2      462.88      580.13     57.06 o 
 -12 -18   2      114.50       82.83     37.07 o 
 -11 -18   2      493.59      475.21     29.14 o 
 -10 -18   2    11669.55    11786.48    171.50 o 
  -9 -18   2     2097.97     2102.09     52.06 o 
  -8 -18   2     7670.46     7371.24    116.92 o 
  -7 -18   2      383.99      321.22     14.43 o 
  -6 -18   2       15.04       28.28     11.60 o 
  -5 -18   2       73.25       61.34     11.15 o 
  -4 -18   2     1715.26     1789.92     45.78 o 
  -3 -18   2        2.11      -13.41     13.75 o 
  -2 -18   2    31453.07    31767.28    434.62 o 
  -1 -18   2        0.86      -21.57     22.52 o 
   0 -18   2     7985.50     8093.47    194.68 o 
   1 -18   2     1015.28     1039.00     37.98 o 
   2 -18   2     1036.40     1073.46     31.95 o 
   3 -18   2      680.20      710.09     71.98 o 
   4 -18   2        0.26      -26.28     26.49 o 
   5 -18   2     2027.02     2089.03     79.85 o 
   6 -18   2      419.95      373.28     38.18 o 
   7 -18   2       28.46       -9.17     24.60 o 
   8 -18   2      628.70      700.96     48.02 o 
   9 -18   2      786.14      865.25    110.65 o 
  10 -18   2     2546.42     2880.54    139.65 o 
 -14 -17   2     1935.44     2003.16     69.59 o 
 -13 -17   2      162.59      199.20     28.09 o 
 -12 -17   2      254.39      256.89     26.41 o 
 -11 -17   2       32.54       25.63     22.32 o 
 -10 -17   2      283.29      304.00     20.39 o 
  -9 -17   2       33.76       42.73     16.96 o 
  -8 -17   2     5075.67     5063.83     86.85 o 
  -7 -17   2       22.23       -9.09      9.09 o 
  -6 -17   2     2517.85     2432.47     39.77 o 
  -5 -17   2       27.41       20.98      8.71 o 
  -4 -17   2    33536.46    33188.97    370.46 o 
  -3 -17   2      155.56      135.91     13.62 o 
  -2 -17   2     4589.84     4796.65     87.09 o 
  -1 -17   2      181.28      188.03     19.82 o 
   0 -17   2      329.73      364.61     26.94 o 
   1 -17   2     2510.03     2556.25     51.48 o 
   2 -17   2     2087.65     2202.00     45.46 o 
   3 -17   2      583.58      530.82     18.96 o 
   4 -17   2     5742.37     5681.75    121.41 o 
   5 -17   2     1559.67     1625.24     61.39 o 
   6 -17   2     7425.72     7112.27    145.98 o 
   7 -17   2     1106.11     1099.32     49.19 o 
   8 -17   2      168.66      175.52     27.51 o 
   9 -17   2     1231.05     1289.04     62.76 o 
  10 -17   2     1010.33     1092.59     85.45 o 
 -14 -16   2       17.72       16.06     22.30 o 
 -13 -16   2       52.22       -0.16     21.24 o 
 -12 -16   2       12.38       12.22     27.73 o 
 -11 -16   2       14.27      -17.10     17.10 o 
 -10 -16   2       23.63       68.76     14.56 o 
  -9 -16   2     1461.49     1483.36     36.04 o 
  -8 -16   2    19804.95    19505.64    228.68 o 
  -7 -16   2       48.60       38.24     13.34 o 
  -6 -16   2     3638.55     3657.57     51.17 o 
  -5 -16   2     1340.73     1376.03     23.30 o 
  -4 -16   2        1.43       24.50     11.42 o 
  -3 -16   2     1021.49     1053.21     25.63 o 
  -2 -16   2    46550.82    47393.27    557.40 o 
  -1 -16   2      569.60      525.23     26.80 o 
   0 -16   2    17298.50    17038.90    289.49 o 
   1 -16   2     1429.01     1358.92     32.50 o 
   2 -16   2     8225.54     8390.80    111.20 o 
   3 -16   2      345.65      316.34     14.99 o 
   4 -16   2     7552.99     7629.90    121.36 o 
   5 -16   2     1942.44     1933.91     61.05 o 
   6 -16   2     2188.07     1998.77     63.92 o 
   7 -16   2       42.14       50.86     23.78 o 
   8 -16   2     1372.83     1271.08     65.06 o 
   9 -16   2     1375.54     1496.99     66.32 o 
  10 -16   2     1315.91     1355.97     90.38 o 
  11 -16   2       35.87       44.02     38.81 o 
 -15 -15   2      116.43      138.10     25.39 o 
 -14 -15   2       21.11      -11.26     16.39 o 
 -13 -15   2      908.25      906.69     45.10 o 
 -12 -15   2      809.76      806.16     33.44 o 
 -11 -15   2       40.31       34.32     15.65 o 
 -10 -15   2     4637.63     4688.26     70.62 o 
  -9 -15   2      532.05      491.33     20.79 o 
  -8 -15   2      574.89      669.53     24.26 o 
  -7 -15   2      245.32      236.50     15.63 o 
  -6 -15   2    50981.58    50649.34    467.55 o 
  -5 -15   2       21.36       16.45      9.84 o 
  -4 -15   2      164.42      176.02     10.48 o 
  -3 -15   2        4.13        1.68      8.17 o 
  -2 -15   2     2616.58     2553.32     41.38 o 
  -1 -15   2      551.42      553.84     23.04 o 
   0 -15   2    29990.06    30586.65    352.38 o 
   1 -15   2      490.72      441.90     19.14 o 
   2 -15   2      126.20      133.84     13.63 o 
   3 -15   2      438.89      430.24     14.69 o 
   4 -15   2      751.07      727.68     36.86 o 
   5 -15   2       79.96       51.67     20.82 o 
   6 -15   2      231.74      189.01     26.58 o 
   7 -15   2       48.25      -12.41     21.01 o 
   8 -15   2     7574.42     7663.90    150.84 o 
   9 -15   2       27.05       20.26     32.15 o 
  10 -15   2     1165.92     1087.12     83.13 o 
  11 -15   2      305.73      344.07     53.29 o 
 -15 -14   2       94.64      137.16     23.54 o 
 -14 -14   2      189.29      158.60     19.72 o 
 -13 -14   2     1670.95     1611.84     46.15 o 
 -12 -14   2     4846.93     4792.50     72.45 o 
 -11 -14   2      189.02      172.69     16.13 o 
 -10 -14   2    14158.39    13997.30    154.16 o 
  -9 -14   2      174.13      179.86     13.36 o 
  -8 -14   2    10573.22    10383.17    128.94 o 
  -7 -14   2      504.46      472.50     24.81 o 
  -6 -14   2     3939.56     4047.14     48.05 o 
  -5 -14   2      155.71      188.19     10.85 o 
  -4 -14   2    15221.65    15495.65    144.04 o 
  -3 -14   2      105.31       74.31     10.75 o 
  -2 -14   2     1990.54     1893.54     31.27 o 
  -1 -14   2      283.15      293.96     11.44 o 
   0 -14   2     3191.16     3349.68     48.94 o 
   1 -14   2       30.81       23.66      9.89 o 
   2 -14   2      455.77      412.61     17.92 o 
   3 -14   2       11.31       -7.46      7.46 o 
   4 -14   2    13047.37    13092.24    171.86 o 
   5 -14   2      493.34      453.23     28.27 o 
   6 -14   2     4757.24     4554.85     99.86 o 
   7 -14   2      472.11      431.35     31.12 o 
   8 -14   2     3071.24     3064.94     77.99 o 
   9 -14   2      376.60      419.94     30.59 o 
  10 -14   2     1672.42     1597.38     94.44 o 
  11 -14   2     1098.45     1079.58     80.24 o 
 -15 -13   2       51.83       77.37     21.24 o 
 -14 -13   2      645.69      637.35     28.42 o 
 -13 -13   2       90.54      103.95     17.25 o 
 -12 -13   2     9499.71     9359.22    119.98 o 
 -11 -13   2     2830.17     2853.50     49.08 o 
 -10 -13   2      126.86      150.62     11.77 o 
  -9 -13   2      905.02      921.34     23.11 o 
  -8 -13   2    11459.02    11351.16    126.20 o 
  -7 -13   2      183.15      208.59     12.70 o 
  -6 -13   2     3662.35     3647.06     40.60 o 
  -5 -13   2        8.21       12.13      7.40 o 
  -4 -13   2      821.94      867.20     26.20 o 
  -3 -13   2       47.19       30.18      6.65 o 
  -2 -13   2    10422.02    10396.75    133.65 o 
  -1 -13   2      133.52      118.53      8.15 o 
   0 -13   2     6049.29     6507.88     71.07 o 
   1 -13   2      417.29      453.70     17.73 o 
   2 -13   2     4304.50     4273.40     56.36 o 
   3 -13   2     1915.28     1893.12     35.24 o 
   4 -13   2    28858.96    29024.38    370.03 o 
   5 -13   2      168.09      159.18     17.54 o 
   6 -13   2      982.11      859.26     40.31 o 
   7 -13   2      999.72     1003.34     41.91 o 
   8 -13   2     4906.26     4708.27    101.50 o 
   9 -13   2     4241.05     4322.53    149.09 o 
  10 -13   2     3890.97     3877.72    150.99 o 
  11 -13   2      715.13      704.13     63.72 o 
  12 -13   2      146.84      191.73     44.31 o 
 -15 -12   2     2554.36     2686.55     71.62 o 
 -14 -12   2      123.50      150.40     15.61 o 
 -13 -12   2      282.00      256.06     19.24 o 
 -12 -12   2     2302.54     2324.55     42.23 o 
 -11 -12   2      147.67      147.33     13.79 o 
 -10 -12   2      338.63      325.53     19.12 o 
  -9 -12   2      770.50      702.44     20.16 o 
  -8 -12   2     1917.96     1885.89     32.85 o 
  -7 -12   2      883.27      882.96     21.84 o 
  -6 -12   2    13095.16    13005.70    140.05 o 
  -5 -12   2       12.05       10.86      5.97 o 
  -4 -12   2      378.69      325.04     10.07 o 
  -3 -12   2      201.55      199.84      7.74 o 
  -2 -12   2     8915.05     9350.63     84.69 o 
  -1 -12   2       23.14       20.70      6.31 o 
   0 -12   2    46266.17    47556.92    392.47 o 
   1 -12   2     2320.15     2340.80     34.22 o 
   2 -12   2    37928.68    38134.16    449.00 o 
   3 -12   2       15.08       -4.26      5.93 o 
   4 -12   2    26685.14    26480.65    325.42 o 
   5 -12   2     6105.61     6226.85    106.08 o 
   6 -12   2      955.51      907.90     32.54 o 
   7 -12   2       45.94       11.21     15.79 o 
   8 -12   2      240.85      241.61     22.90 o 
   9 -12   2       46.70       64.78     18.80 o 
  10 -12   2      328.78      339.15     47.21 o 
  11 -12   2      188.91      143.07     39.97 o 
  12 -12   2       39.67       26.35     36.49 o 
 -15 -11   2        9.76       31.08     18.44 o 
 -14 -11   2       49.08       33.88     11.84 o 
 -13 -11   2     1733.19     1653.52     48.46 o 
 -12 -11   2        7.06       -6.03     10.56 o 
 -11 -11   2      451.47      432.11     17.98 o 
 -10 -11   2      198.09      167.50     12.10 o 
  -9 -11   2        7.07       -6.28      6.28 o 
  -8 -11   2    12302.81    12191.16    128.07 o 
  -7 -11   2     1742.18     1725.00     27.76 o 
  -6 -11   2     4466.58     4479.60     53.11 o 
  -5 -11   2      464.39      421.71     10.89 o 
  -4 -11   2      183.98      188.07      7.60 o 
  -3 -11   2        2.51       -3.54      5.38 o 
  -2 -11   2    81613.59    85236.10    645.97 o 
  -1 -11   2      352.96      314.73     11.38 o 
   0 -11   2    96435.21    97782.63    795.58 o 
   1 -11   2     2246.39     2295.15     38.57 o 
   2 -11   2        7.65       32.86      6.36 o 
   3 -11   2      296.26      288.52     12.11 o 
   4 -11   2      834.15      888.84     21.08 o 
   5 -11   2      194.28      194.60     19.23 o 
   6 -11   2       83.44      103.53     12.38 o 
   7 -11   2      156.32      109.14     16.27 o 
   8 -11   2     1797.32     1706.88     51.01 o 
   9 -11   2      886.31      923.17     42.27 o 
  10 -11   2      624.98      600.67     89.93 o 
  11 -11   2     1668.68     1727.17     90.10 o 
  12 -11   2       53.51       39.39     35.91 o 
  13 -11   2       27.26       14.77     37.07 o 
 -15 -10   2      929.81      934.91     55.47 o 
 -14 -10   2       13.47       -6.25     14.74 o 
 -13 -10   2      131.32      122.51     15.76 o 
 -12 -10   2       45.08       29.65     18.09 o 
 -11 -10   2     1508.37     1428.46     25.58 o 
 -10 -10   2      558.62      549.28     16.58 o 
  -9 -10   2      356.89      357.76     11.38 o 
  -8 -10   2     2773.10     2976.66     40.18 o 
  -7 -10   2     4092.82     4117.60     45.28 o 
  -6 -10   2    28158.01    28824.10    261.49 o 
  -5 -10   2       22.86       19.15      4.71 o 
  -4 -10   2     1251.96     1222.70     18.03 o 
  -3 -10   2      445.42      393.56      9.70 o 
  -2 -10   2    88365.68    89190.01    675.54 o 
  -1 -10   2      104.56      101.64      6.41 o 
   0 -10   2    13939.04    14156.54    132.10 o 
   1 -10   2      173.26      167.77      7.43 o 
   2 -10   2     4446.98     4189.66     49.09 o 
   3 -10   2       68.25       68.14      5.66 o 
   4 -10   2    10838.68    10832.78    110.55 o 
   5 -10   2      758.32      694.34     22.33 o 
   6 -10   2       90.76       82.98     11.58 o 
   7 -10   2      733.68      755.81     24.47 o 
   8 -10   2      495.61      394.82     40.58 o 
   9 -10   2      388.48      393.79     22.21 o 
  10 -10   2     2362.31     2385.94     78.27 o 
  11 -10   2       38.94       49.23     29.83 o 
  12 -10   2       24.13        2.32     30.99 o 
  13 -10   2     2279.92     2250.27    108.65 o 
 -15  -9   2      175.56      151.59     29.69 o 
 -14  -9   2     2140.12     2109.77     71.27 o 
 -13  -9   2     1909.53     1963.01     78.72 o 
 -12  -9   2    11274.23    10992.76    130.04 o 
 -11  -9   2     4541.67     4378.56     53.11 o 
 -10  -9   2     8785.75     8626.16     89.06 o 
  -9  -9   2        9.66       -5.64      5.64 o 
  -8  -9   2      428.40      375.31     10.40 o 
  -7  -9   2      163.23      145.26      8.77 o 
  -6  -9   2    76953.61    76883.71    630.08 o 
  -5  -9   2      206.99      193.20      7.24 o 
  -4  -9   2     6060.82     6303.44     61.17 o 
  -3  -9   2      632.97      619.65     11.09 o 
  -2  -9   2    22653.47    23475.30    179.59 o 
  -1  -9   2      141.77      170.55      6.66 o 
   0  -9   2    18448.66    19066.06    155.50 o 
   1  -9   2      949.34     1006.59     17.32 o 
   2  -9   2     5452.40     5647.82     54.27 o 
   3  -9   2      120.16      129.21      6.90 o 
   4  -9   2     1583.41     1673.64     29.90 o 
   5  -9   2       70.34       74.44      9.23 o 
   6  -9   2    14588.95    14355.23    181.66 o 
   7  -9   2     2699.59     2763.06     67.24 o 
   8  -9   2     5235.84     5169.71     76.74 o 
   9  -9   2     4224.70     4269.54     66.81 o 
  10  -9   2     8133.47     8029.04    154.34 o 
  11  -9   2      738.13      733.39     58.22 o 
  12  -9   2      899.56      996.41     66.91 o 
  13  -9   2       17.79        1.74     30.12 o 
 -15  -8   2      229.52      201.04     17.02 o 
 -14  -8   2      149.44      131.97     14.47 o 
 -13  -8   2     1579.57     1603.96     73.18 o 
 -12  -8   2     6695.20     6692.40     96.00 o 
 -11  -8   2        2.61       12.30      9.73 o 
 -10  -8   2     5581.25     5584.95     79.75 o 
  -9  -8   2      517.32      492.62     14.33 o 
  -8  -8   2    16991.27    17153.91    145.63 o 
  -7  -8   2        0.86        7.20      4.46 o 
  -6  -8   2    21500.03    21306.42    212.28 o 
  -5  -8   2      511.16      517.67     11.41 o 
  -4  -8   2     6444.55     5964.14     51.78 o 
  -3  -8   2      592.70      587.00     10.24 o 
  -2  -8   2    13366.24    13379.80    108.04 o 
  -1  -8   2     1084.07     1230.98     18.08 o 
   0  -8   2     2722.49     2964.73     31.29 o 
   1  -8   2      151.73      162.62      6.50 o 
   2  -8   2    99942.49   101524.81    821.64 o 
   3  -8   2     8248.65     8469.58     86.78 o 
   4  -8   2      140.26      136.00      7.46 o 
   5  -8   2     2898.91     2989.40     50.49 o 
   6  -8   2     9007.35     9082.17    110.79 o 
   7  -8   2     2339.66     2401.83     42.36 o 
   8  -8   2    19358.34    19517.87    348.62 o 
   9  -8   2      103.94       84.78     11.67 o 
  10  -8   2     2195.58     2075.17     50.96 o 
  11  -8   2     1300.95     1260.65     39.95 o 
  12  -8   2      400.09      365.80     43.15 o 
  13  -8   2       75.36      104.55     33.02 o 
 -15  -7   2       69.79       45.76     22.59 o 
 -14  -7   2     1496.33     1457.99     56.78 o 
 -13  -7   2     3678.95     3872.35     87.18 o 
 -12  -7   2      727.99      780.64     28.13 o 
 -11  -7   2      398.32      370.87     17.78 o 
 -10  -7   2    22374.94    21956.69    333.25 o 
  -9  -7   2     1636.87     1583.29     32.64 o 
  -8  -7   2     2052.06     1988.99     32.75 o 
  -7  -7   2      519.97      537.21     18.07 o 
  -6  -7   2     3675.45     3881.91     36.64 o 
  -5  -7   2      291.77      264.45      8.13 o 
  -4  -7   2    44193.17    44762.64    347.99 o 
  -3  -7   2     1383.61     1385.12     14.42 o 
  -2  -7   2     5211.77     4338.46     38.43 o 
  -1  -7   2        0.06       -3.04      3.04 o 
   0  -7   2     3848.99     3786.03     36.64 o 
   1  -7   2      179.97      105.25      5.41 o 
   2  -7   2      191.97      298.95     13.28 o 
   3  -7   2     1118.19     1167.19     19.02 o 
   4  -7   2   136146.55   135539.44   1358.70 o 
   5  -7   2      250.02      249.55     11.03 o 
   6  -7   2      985.88      955.78     21.35 o 
   7  -7   2     3964.46     4113.73     56.57 o 
   8  -7   2      368.53      436.36     17.85 o 
   9  -7   2     1719.69     1715.14     34.37 o 
  10  -7   2     5132.56     5014.05     91.97 o 
  11  -7   2      682.31      638.10     28.83 o 
  12  -7   2       33.19       21.89     16.97 o 
  13  -7   2        8.07      -16.80     25.78 o 
  14  -7   2       60.42       88.33     33.02 o 
 -15  -6   2       23.51      -16.80     18.53 o 
 -13  -6   2        0.46       20.20     14.35 o 
 -12  -6   2     9324.68     9372.48    217.48 o 
 -11  -6   2     1807.42     1743.69     39.56 o 
 -10  -6   2     3969.26     4033.47     66.84 o 
  -9  -6   2        1.64       -8.61      8.61 o 
  -8  -6   2     7616.79     7795.24    108.21 o 
  -7  -6   2     2250.32     2214.97     29.35 o 
  -6  -6   2    12887.33    12683.19    166.79 o 
  -5  -6   2       18.33       13.73      4.80 o 
  -4  -6   2    38498.27    36325.59    382.56 o 
  -3  -6   2      406.55      339.17      7.61 o 
  -2  -6   2     2778.65     2457.84     24.33 o 
  -1  -6   2      810.57      799.32     12.37 o 
   0  -6   2    70407.73    68692.59    538.04 o 
   1  -6   2     3071.19     3326.34     46.84 o 
   2  -6   2     4440.56     5706.96     53.37 o 
   3  -6   2     8630.76     8178.06     81.82 o 
   4  -6   2       54.80       97.02      8.74 o 
   5  -6   2      112.93       89.79      8.41 o 
   6  -6   2    47468.07    48928.13    499.91 o 
   7  -6   2     3112.70     3081.17     43.85 o 
   8  -6   2      521.99      567.19     16.85 o 
   9  -6   2       21.91       44.66     10.77 o 
  10  -6   2     3767.72     3491.20     67.01 o 
  11  -6   2      277.24      272.64     18.70 o 
  12  -6   2      183.78      145.27     20.52 o 
  13  -6   2        0.11        4.28     17.81 o 
  14  -6   2      468.07      370.15     43.73 o 
 -13  -5   2     1694.26     1694.47     60.23 o 
 -12  -5   2     2854.50     2733.78     85.05 o 
 -11  -5   2      737.12      722.39     31.40 o 
 -10  -5   2     9584.43     9566.14    130.69 o 
  -9  -5   2     4657.86     4624.92     68.20 o 
  -8  -5   2    29292.70    28849.34    364.97 o 
  -7  -5   2     3085.46     3142.82     48.18 o 
  -6  -5   2    17963.25    18452.06    211.44 o 
  -5  -5   2     1852.71     1832.13     30.63 o 
  -4  -5   2    14516.14    15069.12    156.89 o 
  -3  -5   2        1.39       14.88      3.81 o 
  -2  -5   2      806.54      786.34      9.54 o 
  -1  -5   2       75.22       28.77      4.09 o 
   0  -5   2     9859.70    10546.70     87.51 o 
   1  -5   2    14721.28    14945.78    164.32 o 
   2  -5   2    14024.78    12038.29    105.47 o 
   3  -5   2      645.35      460.97     10.70 o 
   4  -5   2    43295.46    43591.46    436.89 o 
   5  -5   2        8.79        9.51      4.55 o 
   6  -5   2     6165.38     6212.89     78.97 o 
   7  -5   2        9.07       14.08      6.08 o 
   8  -5   2     1848.58     1859.02     29.60 o 
   9  -5   2      116.84      115.55     11.79 o 
  10  -5   2       31.97       49.07     10.61 o 
  11  -5   2      340.71      334.11     19.13 o 
  12  -5   2     8566.91     8483.52    164.24 o 
  13  -5   2     1632.77     1541.17     75.03 o 
  14  -5   2      136.52      128.11     24.62 o 
 -12  -4   2     1819.76     1757.98    114.15 o 
 -11  -4   2      926.01      857.20     55.20 o 
 -10  -4   2      301.83      250.99     32.66 o 
  -9  -4   2      987.16      988.37     29.03 o 
  -8  -4   2     1516.41     1483.91     45.98 o 
  -7  -4   2      204.66      190.56     14.67 o 
  -6  -4   2     5089.34     5060.84    123.50 o 
  -5  -4   2      237.90      192.15      8.52 o 
  -4  -4   2     5236.02     5404.67     73.82 o 
  -3  -4   2      273.21      266.54      7.19 o 
  -2  -4   2    48923.56    47029.78    363.45 o 
  -1  -4   2      390.08      422.76      7.64 o 
   0  -4   2   109980.15   109639.23    929.19 o 
   1  -4   2     1154.73     1059.38     12.30 o 
   2  -4   2    15279.77    14661.24    121.93 o 
   3  -4   2      396.47      366.67      8.53 o 
   4  -4   2    18459.80    17550.00    178.87 o 
   5  -4   2     1644.11     1576.35     24.16 o 
   6  -4   2    67765.53    69086.15    757.46 o 
   7  -4   2     9836.47     9905.56    115.86 o 
   8  -4   2    51689.80    52907.95    652.93 o 
   9  -4   2     2464.94     2456.53     53.09 o 
  10  -4   2      330.82      306.21     18.25 o 
  11  -4   2      496.50      488.88     23.48 o 
  12  -4   2       21.93       15.88     12.23 o 
  13  -4   2      341.15      340.05     22.54 o 
  14  -4   2     1259.59     1297.15     68.94 o 
 -12  -3   2        0.64      -26.35     35.62 o 
 -11  -3   2       76.53      140.75     42.86 o 
 -10  -3   2      183.78      203.55     55.61 o 
  -9  -3   2      177.41      164.30     26.51 o 
  -8  -3   2     5665.50     5473.61    116.07 o 
  -7  -3   2     1079.67     1114.59     29.12 o 
  -6  -3   2     8341.30     8285.82    186.28 o 
  -5  -3   2      152.11      175.80     27.51 o 
  -4  -3   2     1666.12     1458.55     47.01 o 
  -3  -3   2     1438.75     1472.89     23.85 o 
  -2  -3   2    75853.46    75441.93    606.45 o 
  -1  -3   2      347.65      340.87      5.57 o 
   0  -3   2    28080.53    27955.63    285.06 o 
   1  -3   2      267.58      296.74      5.84 o 
   2  -3   2    97510.38    91522.63    838.63 o 
   3  -3   2       46.94       33.33      4.00 o 
   4  -3   2     9636.33     9961.84    113.99 o 
   5  -3   2     1535.33     1577.50     22.79 o 
   6  -3   2    16024.60    16824.07    189.69 o 
   7  -3   2       31.70       13.86      5.75 o 
   8  -3   2      355.34      332.82     13.72 o 
   9  -3   2      684.37      687.33     19.32 o 
  10  -3   2     1302.56     1236.60     33.94 o 
  11  -3   2     3167.21     3184.53    104.18 o 
  12  -3   2     1135.40     1027.51     40.33 o 
  13  -3   2     1066.85     1113.67     36.96 o 
  14  -3   2      222.42      209.10     32.15 o 
  15  -3   2       19.92      -14.10     15.09 o 
 -11  -2   2     3361.78     3303.02    156.21 o 
 -10  -2   2     1738.78     1630.81     68.93 o 
  -9  -2   2        0.23       11.84     21.19 o 
  -8  -2   2     9986.35    10055.76    260.64 o 
  -7  -2   2      681.28      630.61     52.14 o 
  -6  -2   2     2947.82     2647.37     75.13 o 
  -5  -2   2    15313.77    15315.39    318.31 o 
  -4  -2   2   187252.03   178633.59   2937.15 o 
  -3  -2   2      153.48      118.80     19.41 o 
  -2  -2   2   136305.11   136736.41   1469.71 o 
  -1  -2   2      350.80      331.99      4.93 o 
   0  -2   2    13731.78    14772.14    179.63 o 
   1  -2   2      211.59      221.80      4.43 o 
   2  -2   2   102904.64   101442.70    941.29 o 
   3  -2   2      147.36      225.68      6.41 o 
   4  -2   2    14433.61    14937.13    187.88 o 
   5  -2   2      159.57      169.74     10.79 o 
   6  -2   2    16867.55    16819.57    212.94 o 
   7  -2   2      189.22      200.23     12.10 o 
   8  -2   2      441.24      465.23     23.37 o 
   9  -2   2    10251.70    10607.74    366.70 o 
  10  -2   2     1631.56     1653.57     37.35 o 
  11  -2   2      224.04      232.53     22.72 o 
  12  -2   2     4157.34     4119.11     96.25 o 
  13  -2   2      452.63      495.56     40.84 o 
  14  -2   2      166.44      151.42     17.10 o 
  15  -2   2      256.19      267.32     30.12 o 
 -10  -1   2      174.39      111.21     38.23 o 
  -9  -1   2     6199.84     6145.34    157.91 o 
  -8  -1   2    28052.32    27386.33    566.23 o 
  -7  -1   2       11.24        7.38     16.67 o 
  -6  -1   2     3341.44     3277.06    124.10 o 
  -5  -1   2      288.84      281.79     23.45 o 
  -4  -1   2   154984.98   149550.06   2462.31 o 
  -3  -1   2      203.72      178.77     11.70 o 
  -2  -1   2    36803.92    35948.64    412.65 o 
  -1  -1   2      901.16      840.00      8.42 o 
   0  -1   2    45905.05    48174.95    600.67 o 
   1  -1   2      169.71      200.29      3.25 o 
   2  -1   2    25611.81    25111.02    212.59 o 
   3  -1   2       92.55       52.05      7.75 o 
   4  -1   2    10961.37    11700.97    159.33 o 
   5  -1   2     8153.23     8011.16    125.76 o 
   6  -1   2       17.79       32.87      9.17 o 
   7  -1   2      439.57      513.40     19.03 o 
   8  -1   2     5186.32     5210.85    118.62 o 
   9  -1   2     4132.38     4083.51    243.81 o 
  10  -1   2      260.82      306.05     20.79 o 
  11  -1   2     2088.65     2108.06     58.93 o 
  12  -1   2    16518.19    16351.88    322.12 o 
  13  -1   2     1796.59     1917.84     72.43 o 
  14  -1   2      428.67      476.15     39.68 o 
  15  -1   2        5.75       24.68     19.11 o 
  -9   0   2       12.69       -0.58     27.80 o 
  -8   0   2    29892.05    30015.93    617.55 o 
  -7   0   2     9135.76     8771.68    200.11 o 
  -6   0   2      303.33      342.78     49.80 o 
  -5   0   2     1923.55     2039.90     83.47 o 
  -4   0   2     1976.84     2106.01     48.60 o 
  -3   0   2     2981.55     2688.92     54.48 o 
  -2   0   2    37790.11    39834.23    458.67 o 
  -1   0   2      548.91      392.73      9.19 o 
   0   0   2     2542.03     1975.36     58.25 o 
   1   0   2      808.91      663.49      6.74 o 
   2   0   2     4587.65     5263.60     51.20 o 
   3   0   2     1122.51     1107.48     16.49 o 
   4   0   2    14249.27    12475.92    155.88 o 
   5   0   2     1758.57     1748.58     31.50 o 
   6   0   2     8944.21     9305.57    123.24 o 
   7   0   2       42.52       49.88      7.37 o 
   8   0   2    43670.96    43531.21    734.62 o 
   9   0   2       20.67       30.20     10.43 o 
  10   0   2    16586.36    16697.96    633.14 o 
  11   0   2     1377.29     1368.31     81.11 o 
  12   0   2     9016.78     9127.44    156.61 o 
  13   0   2     1088.05     1141.29     51.56 o 
  14   0   2      958.72      994.10     50.69 o 
  15   0   2      124.41      136.61     23.60 o 
 -13   1   2       14.04       -5.79     15.93 o 
 -12   1   2     1909.68     1864.09     49.97 o 
  -8   1   2     7835.51     7233.70    264.97 o 
  -7   1   2      505.93      453.57     60.84 o 
  -6   1   2     2919.71     3000.26     52.34 o 
  -5   1   2      751.34      675.31     26.54 o 
  -4   1   2    18193.87    19234.98    400.46 o 
  -3   1   2     2396.99     2203.51     57.68 o 
  -2   1   2     1054.86     1076.85     17.32 o 
  -1   1   2      103.81       99.80      3.68 o 
   0   1   2   154733.88   100721.17   2534.58 o 
   1   1   2      481.01      459.74      5.20 o 
   2   1   2     3979.19     3612.49     40.64 o 
   3   1   2      642.71      650.36     12.12 o 
   4   1   2    86814.64    87531.82   1218.18 o 
   5   1   2      570.03      509.61     12.74 o 
   6   1   2    98516.95    97597.45   1195.69 o 
   7   1   2      113.73      104.22     10.74 o 
   8   1   2    15239.72    15350.24    267.88 o 
   9   1   2     4873.15     4748.69    123.91 o 
  10   1   2       27.93       14.34     13.68 o 
  11   1   2      626.58      605.48     28.32 o 
  12   1   2       64.81       31.52     15.05 o 
  13   1   2     1333.77     1371.93     54.46 o 
  15   1   2      574.36      580.74     26.70 o 
 -15   2   2      446.46      558.12     41.71 o 
 -14   2   2      153.71      134.96     23.17 o 
 -13   2   2       11.43       -3.48     18.53 o 
 -12   2   2     1802.55     1820.99     51.82 o 
 -11   2   2       88.39       77.51     13.32 o 
 -10   2   2      928.39      838.73     28.10 o 
  -8   2   2     6024.41     5783.71    222.77 o 
  -7   2   2       27.36       11.87     24.33 o 
  -6   2   2      487.05      490.60     25.06 o 
  -5   2   2      334.82      302.98     29.22 o 
  -4   2   2    76629.38    78425.99   1348.35 o 
  -3   2   2      199.82      165.24      7.94 o 
  -2   2   2    42624.72    43107.05    522.64 o 
  -1   2   2      764.14      765.13      8.40 o 
   0   2   2    23616.08    24673.12    264.79 o 
   1   2   2      279.84      363.04      4.69 o 
   2   2   2   259597.17   255389.92   3508.41 o 
   3   2   2        0.40        2.82      2.77 o 
   4   2   2     1909.35     2218.15     29.14 o 
   5   2   2      654.37      568.87     13.53 o 
   6   2   2    28732.01    29528.95    334.94 o 
   7   2   2        0.19        4.47      6.14 o 
   8   2   2      523.50      482.01     18.32 o 
   9   2   2      256.69      245.42     15.01 o 
  10   2   2     3563.82     3431.69     72.58 o 
  11   2   2      108.70       89.16     18.22 o 
  12   2   2      724.74      748.99     31.71 o 
  13   2   2      311.08      276.85     18.65 o 
  14   2   2      362.15      369.27     32.15 o 
  15   2   2      261.57      287.23     18.91 o 
 -15   3   2       46.14       32.03     13.33 o 
 -14   3   2      888.69      926.89     49.24 o 
 -13   3   2      241.25      216.93     24.04 o 
 -12   3   2      753.93      753.87     32.61 o 
 -11   3   2        7.54       20.30     11.74 o 
 -10   3   2     3671.15     3607.36     86.87 o 
  -9   3   2      161.18      153.47     14.82 o 
  -8   3   2     3619.78     3520.61     82.47 o 
  -7   3   2     1282.46     1206.71     37.30 o 
  -6   3   2   102833.08   101296.10   2991.98 o 
  -5   3   2     8600.79     8896.51    121.65 o 
  -4   3   2    17578.88    16991.64    236.76 o 
  -3   3   2      377.89      318.52      8.27 o 
  -2   3   2   148053.88   145165.30   2130.89 o 
  -1   3   2      509.49      496.55      5.81 o 
   0   3   2     1819.85     2180.26     22.63 o 
   1   3   2       15.03        4.16      1.30 o 
   2   3   2    22132.78    21852.50    183.85 o 
   3   3   2     1751.18     1695.07     20.77 o 
   4   3   2     1555.97     2082.56     28.02 o 
   5   3   2        0.28        6.24      4.99 o 
   6   3   2      183.22      144.22      7.87 o 
   7   3   2        5.47       -3.72      4.45 o 
   8   3   2    15232.22    15079.94    216.94 o 
   9   3   2      218.31      200.69     10.31 o 
  10   3   2      918.62      887.78     28.53 o 
  11   3   2     2541.54     2579.36     60.68 o 
  12   3   2      448.11      369.84     50.31 o 
  13   3   2       16.32        6.66     18.25 o 
  14   3   2     1404.17     1417.99     56.49 o 
  15   3   2     4076.21     4228.10    159.98 o 
 -14   4   2      215.39      295.99     31.86 o 
 -13   4   2      261.57      233.43     27.80 o 
 -12   4   2        5.40        0.91     12.49 o 
 -11   4   2      538.31      500.83     27.11 o 
 -10   4   2    24064.75    23335.98    495.87 o 
  -9   4   2     3610.99     3635.41     78.25 o 
  -8   4   2      922.11      857.69     26.69 o 
  -7   4   2       64.66       67.60      8.87 o 
  -6   4   2    19377.04    19107.19    334.09 o 
  -5   4   2     5012.83     5259.16     68.66 o 
  -4   4   2    52697.34    51512.82    697.03 o 
  -3   4   2      739.23      673.60     12.64 o 
  -2   4   2       86.05       57.26      4.21 o 
  -1   4   2      409.45      365.23      6.50 o 
   0   4   2     6720.16     6754.72     59.11 o 
   1   4   2      409.67      308.82      6.17 o 
   2   4   2      568.77      610.73      7.02 o 
   3   4   2     4152.20     3977.33     34.92 o 
   4   4   2    20306.87    21468.39    242.14 o 
   5   4   2        5.91       16.08      5.18 o 
   6   4   2    31838.41    33003.90    338.91 o 
   7   4   2      567.31      646.14     15.95 o 
   8   4   2     1739.45     1803.70     34.02 o 
   9   4   2      623.81      620.07     21.32 o 
  10   4   2    12713.01    12668.82    216.60 o 
  11   4   2     6700.58     6671.25    130.62 o 
  12   4   2      595.36      591.49     30.81 o 
  13   4   2      111.15      115.98     14.16 o 
  14   4   2     3704.55     3836.99    114.76 o 
  15   4   2        1.74      -12.48     12.48 o 
 -14   5   2     5397.81     5686.86    172.19 o 
 -13   5   2      768.95      878.50     52.14 o 
 -12   5   2     2982.30     2880.60    176.62 o 
 -11   5   2      145.02      143.70     16.49 o 
 -10   5   2       93.80      124.78     13.08 o 
  -9   5   2     8683.41     8818.79    134.99 o 
  -8   5   2     6131.03     6011.44    208.14 o 
  -7   5   2     4930.49     5104.43    101.24 o 
  -6   5   2      544.11      620.26     15.26 o 
  -5   5   2     2376.06     2266.74     31.01 o 
  -4   5   2      123.20      103.23     13.42 o 
  -3   5   2       82.95       45.61      3.44 o 
  -2   5   2    21596.77    20967.55    225.14 o 
  -1   5   2      273.05      134.71      7.65 o 
   0   5   2     5421.56     5789.61     75.42 o 
   1   5   2       99.65       61.04      5.43 o 
   2   5   2       60.67       86.87      4.73 o 
   3   5   2      173.06      205.30      4.94 o 
   4   5   2    27942.70    28013.26    232.17 o 
   5   5   2      708.23      783.72     11.60 o 
   6   5   2    91517.23    91742.49   1163.21 o 
   7   5   2     4952.97     5072.27     58.19 o 
   8   5   2     9911.76     9520.87    128.35 o 
   9   5   2      153.02      164.94     10.23 o 
  10   5   2       15.95       47.42     16.97 o 
  11   5   2      347.86      350.74     32.02 o 
  12   5   2    16050.10    15833.86    233.33 o 
  13   5   2       47.89       39.17     18.00 o 
  14   5   2      576.20      486.30     37.07 o 
  15   5   2      646.76      616.79     44.89 o 
 -14   6   2        0.21       27.95     16.00 o 
 -13   6   2     1610.45     1603.31     46.58 o 
 -12   6   2      259.28      214.58     30.41 o 
 -11   6   2     2788.72     2827.62     54.47 o 
 -10   6   2      707.07      700.62     18.56 o 
  -9   6   2     6362.00     6361.68     91.48 o 
  -8   6   2     2166.76     2106.84     42.02 o 
  -7   6   2      308.29      301.74     10.92 o 
  -6   6   2    28683.50    29402.36    374.15 o 
  -5   6   2      232.16      218.70      9.29 o 
  -4   6   2     7390.61     7655.04     75.75 o 
  -3   6   2      521.31      546.89     10.84 o 
  -2   6   2     8042.11     7696.67     80.57 o 
  -1   6   2       72.70        2.65      3.21 o 
   0   6   2   290979.25   288813.72   2502.98 o 
   1   6   2      241.51      253.05      6.61 o 
   2   6   2    79889.10    79267.71    549.04 o 
   3   6   2       25.32       16.64      3.02 o 
   4   6   2   116857.34   115921.48   1018.60 o 
   5   6   2     1974.34     1999.51     20.45 o 
   6   6   2     8830.21     8788.13     87.68 o 
   7   6   2     2966.05     2896.09     30.85 o 
   8   6   2     6378.72     6948.85     97.65 o 
   9   6   2      297.96      269.98     13.52 o 
  10   6   2     5279.18     5196.97     92.88 o 
  11   6   2     2331.90     2204.17     33.13 o 
  12   6   2      102.22       34.29     19.90 o 
  13   6   2      104.18       89.86     14.28 o 
  14   6   2     2154.33     2008.77     60.12 o 
  15   6   2      661.69      627.89     58.22 o 
 -14   7   2      880.20      909.80     60.25 o 
 -13   7   2     2623.63     2651.87     67.03 o 
 -12   7   2        4.34        0.40     14.02 o 
 -11   7   2      139.68      159.58     15.12 o 
 -10   7   2      370.60      343.76     16.83 o 
  -9   7   2      521.77      520.57     17.36 o 
  -8   7   2     1171.41     1198.53     24.86 o 
  -7   7   2       99.31      112.71      6.97 o 
  -6   7   2     6796.99     7042.36    103.52 o 
  -5   7   2      588.10      580.44     12.88 o 
  -4   7   2     9235.80     9306.67     92.20 o 
  -3   7   2      260.61      296.02      9.63 o 
  -2   7   2    24995.20    24954.57    215.36 o 
  -1   7   2     4904.26     4876.26     42.24 o 
   0   7   2    73740.70    73907.52    640.14 o 
   1   7   2     3348.58     3391.76     31.82 o 
   2   7   2     3034.93     2465.87     22.74 o 
   3   7   2     1113.77     1196.94     13.04 o 
   4   7   2    65840.69    66460.31    544.20 o 
   5   7   2      278.80      299.09      8.62 o 
   6   7   2     8954.57     9214.78     80.00 o 
   7   7   2      450.52      532.38     11.84 o 
   8   7   2     1199.73     1219.56     18.36 o 
   9   7   2        5.71       -3.60      5.94 o 
  10   7   2     6353.95     6316.88     73.28 o 
  11   7   2     1289.08     1251.97     26.86 o 
  12   7   2      352.07      310.14     36.81 o 
  13   7   2      113.65      135.50     16.04 o 
  14   7   2       43.75       40.01     23.31 o 
  15   7   2      192.34      196.58     18.23 o 
 -14   8   2       11.93      -27.51     29.25 o 
 -13   8   2      508.16      561.23     52.71 o 
 -12   8   2      477.63      511.36     30.58 o 
 -11   8   2     2039.03     2078.00     49.07 o 
 -10   8   2     3170.89     3159.45     58.88 o 
  -9   8   2       14.18        8.34      9.59 o 
  -8   8   2      123.82      161.31      9.26 o 
  -7   8   2     3548.16     3568.64     53.26 o 
  -6   8   2    18833.47    18676.36    254.62 o 
  -5   8   2      834.35      790.87     16.41 o 
  -4   8   2    41496.31    42516.27    452.10 o 
  -3   8   2     3429.04     3364.92     41.43 o 
  -2   8   2     2026.77     2135.42     32.39 o 
  -1   8   2     3116.46     3009.26     33.60 o 
   0   8   2    27981.87    27497.84    293.96 o 
   1   8   2      531.80      494.09     10.51 o 
   2   8   2     2985.98     3442.12     47.12 o 
   3   8   2      212.68      247.38      6.77 o 
   4   8   2     7222.90     6626.69     56.83 o 
   5   8   2       94.92       94.71      6.20 o 
   6   8   2      901.73      931.56     16.46 o 
   7   8   2      217.96      195.12      6.97 o 
   8   8   2      393.88      317.30     14.10 o 
   9   8   2     1135.73     1121.38     18.18 o 
  10   8   2     1092.71     1147.05     20.66 o 
  11   8   2       59.77       47.90      7.46 o 
  12   8   2     3211.12     3126.93     47.68 o 
  13   8   2     1697.72     1632.26     30.84 o 
  14   8   2     5386.20     5282.34    167.41 o 
  15   8   2      413.96      434.59     25.63 o 
 -13   9   2      769.73      831.00     60.54 o 
 -12   9   2     4094.88     4246.48     97.59 o 
 -11   9   2     4678.32     4726.98    103.97 o 
 -10   9   2     8606.27     8353.18    147.68 o 
  -9   9   2      162.53      153.75     13.99 o 
  -8   9   2     4942.60     4939.11     77.11 o 
  -7   9   2      158.44      130.54     10.09 o 
  -6   9   2    26515.94    25985.57    292.40 o 
  -5   9   2     1594.23     1590.11     28.43 o 
  -4   9   2    35038.95    35685.12    361.99 o 
  -3   9   2      823.71      787.01     18.99 o 
  -2   9   2    13699.74    13822.78    120.66 o 
  -1   9   2     5198.30     4936.20     44.52 o 
   0   9   2     4747.88     5525.18     54.74 o 
   1   9   2     7607.55     7769.91     68.36 o 
   2   9   2    13193.92    14791.01    129.48 o 
   3   9   2       90.96       67.58      5.07 o 
   4   9   2      174.98      258.47     18.10 o 
   5   9   2      263.36      328.82      8.00 o 
   6   9   2    10010.11     9952.29     94.01 o 
   7   9   2      238.61      232.92      8.30 o 
   8   9   2      451.51      384.91     13.95 o 
   9   9   2     3065.96     3063.84     37.53 o 
  10   9   2    26931.74    27169.39    343.97 o 
  11   9   2      259.87      223.51     18.35 o 
  12   9   2     1290.54     1327.15     41.18 o 
  13   9   2     2645.00     2628.90     47.80 o 
  14   9   2     3033.38     3000.99    131.26 o 
  15   9   2      172.58      134.90     19.19 o 
 -13  10   2      332.87      350.74     44.02 o 
 -12  10   2      179.44      148.28     35.62 o 
 -11  10   2       20.61       32.99     18.23 o 
 -10  10   2     3187.50     3095.76     65.04 o 
  -9  10   2      580.45      572.02     25.46 o 
  -8  10   2     8359.77     8278.36    112.17 o 
  -7  10   2      269.63      251.92     13.65 o 
  -6  10   2     9423.94     9651.29    126.94 o 
  -5  10   2     1492.46     1504.77     29.71 o 
  -4  10   2     2078.54     2147.98     63.45 o 
  -3  10   2     7013.97     6792.72     84.22 o 
  -2  10   2     5132.58     5162.23     63.06 o 
  -1  10   2     2209.85     2255.97     26.10 o 
   0  10   2     2321.54     2606.36     45.22 o 
   1  10   2     4307.01     4235.29     42.12 o 
   2  10   2     2982.07     2696.04     30.00 o 
   3  10   2      326.58      285.30      7.96 o 
   4  10   2    97463.54    96843.19    731.30 o 
   5  10   2     2276.44     2182.10     24.51 o 
   6  10   2    55576.20    57551.70    541.89 o 
   7  10   2        5.90       -6.18      6.18 o 
   8  10   2       69.75      100.53      7.87 o 
   9  10   2      594.02      601.52     15.42 o 
  10  10   2    12841.38    12528.30    152.90 o 
  11  10   2      239.27      188.03     12.43 o 
  12  10   2     5541.46     5437.03     73.15 o 
  13  10   2       99.70       75.49     12.27 o 
  14  10   2     2304.98     2292.04     47.81 o 
  15  10   2       44.80       20.22     17.98 o 
 -13  11   2       18.90       29.25     31.57 o 
 -12  11   2      160.59       89.20     34.17 o 
 -11  11   2      800.63      823.48     61.41 o 
 -10  11   2     4642.46     4654.24    135.03 o 
  -9  11   2      872.44      822.84     35.02 o 
  -8  11   2     1310.86     1360.50     32.75 o 
  -7  11   2     5114.74     5166.24     79.62 o 
  -6  11   2     7007.09     7114.21     99.00 o 
  -5  11   2    10235.44    10397.54    136.60 o 
  -4  11   2    11233.98    11572.94    139.09 o 
  -3  11   2     1069.97     1066.35     24.71 o 
  -2  11   2      117.68      100.79      7.40 o 
  -1  11   2     6373.94     6578.55     65.74 o 
   0  11   2   105596.38   108672.23    933.80 o 
   1  11   2        3.01       -2.06      4.97 o 
   2  11   2     4190.53     4492.59     44.13 o 
   3  11   2      159.88      117.88      6.22 o 
   4  11   2    16804.14    17064.60    141.13 o 
   5  11   2      808.05      753.54     15.15 o 
   6  11   2    11288.25    11849.54    120.18 o 
   7  11   2       93.23       74.47      8.33 o 
   8  11   2    24255.04    24296.38    235.88 o 
   9  11   2      272.37      275.73     12.14 o 
  10  11   2     5171.85     5208.92     81.81 o 
  11  11   2       14.84      -10.44     10.44 o 
  12  11   2     2046.41     2054.53     37.38 o 
  13  11   2     1161.53     1160.59     30.77 o 
  14  11   2      714.33      622.06     26.29 o 
  15  11   2       86.40       48.39     19.38 o 
 -12  12   2        0.75       24.91     33.30 o 
 -11  12   2     1606.81     1622.85     86.33 o 
 -10  12   2     1303.92     1204.68     55.56 o 
  -9  12   2      863.11      925.39     43.31 o 
  -8  12   2    18508.76    18671.39    236.25 o 
  -7  12   2     6591.27     6737.51     97.71 o 
  -6  12   2     1900.22     1889.53     42.75 o 
  -5  12   2     4249.58     4307.53     67.33 o 
  -4  12   2    17171.79    17526.00    220.01 o 
  -3  12   2     2865.12     2917.97     48.61 o 
  -2  12   2    28531.52    29077.49    287.74 o 
  -1  12   2     1943.01     2019.38     28.13 o 
   0  12   2    50991.87    52413.57    455.44 o 
   1  12   2       16.74        1.91      5.49 o 
   2  12   2    12007.74    12371.83    110.75 o 
   3  12   2       64.75       37.46      5.32 o 
   4  12   2     1648.20     1594.96     19.54 o 
   5  12   2     3324.82     3430.53     35.60 o 
   6  12   2    64321.77    65442.70    633.31 o 
   7  12   2     1050.99     1032.11     22.63 o 
   8  12   2     2924.65     3006.83     42.14 o 
   9  12   2     1477.04     1447.51     27.48 o 
  10  12   2     1799.45     1711.94     29.75 o 
  11  12   2      112.11       46.82     13.71 o 
  12  12   2     1283.74     1273.86     31.70 o 
  13  12   2     1894.96     1974.62     43.73 o 
  14  12   2       50.10       29.59     14.13 o 
  15  12   2      192.13      189.31     21.46 o 
 -12  13   2     3954.08     4145.96    157.36 o 
 -11  13   2     3837.27     3806.02    147.51 o 
 -10  13   2       99.68       99.34     34.75 o 
  -9  13   2      164.59      180.00     26.88 o 
  -8  13   2       87.72      100.33     18.30 o 
  -7  13   2     4462.20     4565.59     87.95 o 
  -6  13   2    14773.98    14573.14    219.47 o 
  -5  13   2      192.09      177.31     17.30 o 
  -4  13   2     1463.31     1421.77     44.82 o 
  -3  13   2      187.40      181.86     16.93 o 
  -2  13   2       80.53       89.66      8.29 o 
  -1  13   2      554.86      506.04     14.76 o 
   0  13   2        6.42       11.69      6.22 o 
   1  13   2       28.03       11.29      6.33 o 
   2  13   2    58743.02    60558.95    496.41 o 
   3  13   2       13.55        1.55      4.29 o 
   4  13   2     1614.15     1751.64     27.40 o 
   5  13   2      140.10      111.55      7.96 o 
   6  13   2    13032.97    13156.81    120.78 o 
   7  13   2      351.24      364.64     14.51 o 
   8  13   2     8562.47     8687.12     99.21 o 
   9  13   2      280.21      302.91     14.27 o 
  10  13   2      578.08      575.67     19.23 o 
  11  13   2       17.45       -1.93     10.77 o 
  12  13   2       60.16       21.89     11.74 o 
  13  13   2       38.97       30.87     14.01 o 
  14  13   2     2306.31     2291.40     53.02 o 
  15  13   2      452.16      415.20     26.18 o 
 -12  14   2      666.78      746.11     67.78 o 
 -11  14   2     2979.47     3071.16    132.13 o 
 -10  14   2     2765.74     2684.57    117.93 o 
  -9  14   2       13.40       12.06     21.36 o 
  -8  14   2      706.58      739.01     33.03 o 
  -7  14   2       11.99        8.29     16.36 o 
  -6  14   2       69.54       72.96     17.08 o 
  -5  14   2      348.75      309.37     27.35 o 
  -4  14   2       60.03       60.45     16.85 o 
  -3  14   2      448.47      475.20     24.20 o 
  -2  14   2    19132.05    19402.88    205.69 o 
  -1  14   2      153.99      107.53      9.72 o 
   0  14   2    11729.18    12275.51    128.61 o 
   1  14   2       77.59       48.11      7.44 o 
   2  14   2     8311.37     8796.60    104.93 o 
   3  14   2        0.12       10.61      6.68 o 
   4  14   2      185.00      269.19      9.92 o 
   5  14   2      926.66      849.50     15.75 o 
   6  14   2      244.58      262.51     10.65 o 
   7  14   2      372.07      344.22     14.67 o 
   8  14   2    12732.24    12481.68    137.33 o 
   9  14   2      212.68      196.84     13.31 o 
  10  14   2    10982.10    10771.36    121.91 o 
  11  14   2      906.06      848.96     22.91 o 
  12  14   2      448.42      416.43     19.08 o 
  13  14   2       96.03      101.38     17.02 o 
  14  14   2     2157.47     2245.06     55.44 o 
  15  14   2      582.58      607.99     38.90 o 
 -11  15   2      217.45      294.54     49.52 o 
 -10  15   2     1725.49     1743.40     98.50 o 
  -9  15   2      336.49      329.38     26.96 o 
  -8  15   2       11.44        9.71     17.69 o 
  -7  15   2       67.85       68.35     18.80 o 
  -6  15   2     2393.26     2371.59     58.44 o 
  -5  15   2      135.33      132.75     18.79 o 
  -4  15   2     7604.09     7325.62    139.32 o 
  -3  15   2     2699.77     2858.96     70.11 o 
  -2  15   2    19152.16    19679.71    209.89 o 
  -1  15   2      289.79      240.73     14.90 o 
   0  15   2      108.16      121.01     10.83 o 
   1  15   2      591.19      620.08     17.30 o 
   2  15   2    42145.30    42991.88    396.69 o 
   3  15   2      928.82      881.89     23.65 o 
   4  15   2    24778.22    24840.64    228.01 o 
   5  15   2      785.84      792.65     17.45 o 
   6  15   2    14593.44    14838.92    145.91 o 
   7  15   2     2376.57     2392.34     42.92 o 
   8  15   2        4.17       -0.35     10.31 o 
   9  15   2      199.65      210.54     15.63 o 
  10  15   2        5.78      -11.25     11.25 o 
  11  15   2     1504.46     1559.91     37.98 o 
  12  15   2      187.09      175.79     17.80 o 
  13  15   2      185.21      179.80     33.94 o 
  14  15   2     2882.87     2891.30     89.90 o 
  15  15   2       82.33       86.24     27.80 o 
 -11  16   2       31.59       -5.50     33.31 o 
 -10  16   2      111.27      210.84     46.63 o 
  -9  16   2       50.89       46.54     25.51 o 
  -8  16   2       72.29       90.16     21.32 o 
  -7  16   2     3277.31     3258.50     81.17 o 
  -6  16   2     4252.44     4267.27     86.91 o 
  -5  16   2     3046.78     3050.49     68.88 o 
  -4  16   2     8936.32     8970.23    166.79 o 
  -3  16   2      100.56      102.64     20.04 o 
  -2  16   2    53513.24    54756.06    613.97 o 
  -1  16   2     3548.19     3624.68     57.95 o 
   0  16   2        0.12       12.10     10.14 o 
   1  16   2       86.99       58.14     10.10 o 
   2  16   2     2178.95     2347.88     39.09 o 
   3  16   2     2621.03     2680.14     42.80 o 
   4  16   2     6663.62     6784.54     77.78 o 
   5  16   2     1142.08     1181.02     30.08 o 
   6  16   2      110.84      106.26     13.33 o 
   7  16   2        0.47       -5.85      5.85 o 
   8  16   2     1623.39     1576.03     34.43 o 
   9  16   2       65.64       32.98     11.97 o 
  10  16   2     5289.70     5287.71     76.88 o 
  11  16   2        3.54        3.51     12.92 o 
  12  16   2     4815.55     4921.39     91.04 o 
  13  16   2      168.59      190.81     59.37 o 
  14  16   2     3610.18     3692.20     95.71 o 
  15  16   2      449.12      468.54     35.70 o 
 -10  17   2        0.86      -11.29     35.62 o 
  -9  17   2     6938.44     7214.73    242.12 o 
  -8  17   2     4186.16     4088.40    114.16 o 
  -7  17   2      448.44      431.41     31.42 o 
  -6  17   2    22877.65    22971.08    383.06 o 
  -5  17   2     6298.85     6428.45    117.42 o 
  -4  17   2     6694.33     6730.10    119.77 o 
  -3  17   2      159.62      122.57     21.90 o 
  -2  17   2     3797.08     4111.63     62.84 o 
  -1  17   2     2371.85     2335.74     44.09 o 
   0  17   2     1977.69     1996.51     43.50 o 
   1  17   2      835.99      927.30     34.04 o 
   2  17   2      834.84      830.25     28.90 o 
   3  17   2      120.65       75.73     12.36 o 
   4  17   2       12.03       -9.13      9.13 o 
   5  17   2       84.76       46.50      9.13 o 
   6  17   2      397.62      379.79     18.92 o 
   7  17   2      776.87      740.73     19.58 o 
   8  17   2     8719.06     8619.33    127.90 o 
   9  17   2      125.85      133.86     15.11 o 
  10  17   2     1268.96     1313.64     38.26 o 
  11  17   2     3066.98     3104.56     55.40 o 
  12  17   2     8512.12     8527.72    139.88 o 
  13  17   2       17.83       39.10     22.94 o 
  14  17   2     3093.67     3215.78     90.20 o 
  15  17   2     1333.16     1522.82     88.35 o 
 -10  18   2      959.62     1103.59     83.13 o 
  -9  18   2      492.63      548.28     62.56 o 
  -8  18   2     3361.87     3391.80    102.66 o 
  -7  18   2     1118.03     1085.90     49.00 o 
  -6  18   2      110.90      131.01     24.15 o 
  -5  18   2      423.81      409.13     32.32 o 
  -4  18   2     2864.54     2875.42     71.47 o 
  -3  18   2     1064.30      944.26     44.43 o 
  -2  18   2        5.29       35.71     13.91 o 
  -1  18   2      407.46      387.44     19.84 o 
   0  18   2       10.63      -16.49     16.49 o 
   1  18   2       30.80      -16.80     16.80 o 
   2  18   2     1397.64     1385.57     40.83 o 
   3  18   2     2203.26     2328.20     53.65 o 
   4  18   2      364.27      368.87     16.97 o 
   5  18   2        1.40       -7.97      7.97 o 
   6  18   2       87.78      128.31     14.74 o 
   7  18   2      105.83      125.47     11.61 o 
   8  18   2    32244.69    32389.30    413.06 o 
   9  18   2      101.49      134.17     18.25 o 
  10  18   2     4203.48     4109.23     76.40 o 
  11  18   2      307.32      313.45     25.41 o 
  12  18   2     2782.08     2957.08    161.10 o 
  13  18   2      119.54       88.04     37.65 o 
  14  18   2       10.49       36.20     34.17 o 
  -9  19   2      112.60       67.77     40.55 o 
  -8  19   2     1323.78     1372.71     64.91 o 
  -7  19   2      480.40      453.26     41.36 o 
  -6  19   2      802.86      786.61     51.14 o 
  -5  19   2     1703.57     1767.54     71.74 o 
  -4  19   2      566.54      618.31     69.51 o 
  -3  19   2       11.16      -22.68     22.68 o 
  -2  19   2       74.61       85.16     13.08 o 
  -1  19   2      513.87      454.46     24.79 o 
   0  19   2     3715.56     3738.84     89.41 o 
   1  19   2     1584.14     1504.84     53.46 o 
   2  19   2     1217.17     1323.88     41.51 o 
   3  19   2      252.85      235.51     21.26 o 
   4  19   2    20426.24    20471.91    257.80 o 
   5  19   2      383.69      368.20     15.74 o 
   6  19   2    10393.94    10615.20    135.73 o 
   7  19   2       57.00       55.00     10.92 o 
   8  19   2    12141.41    12003.22    172.07 o 
   9  19   2        0.03      -15.00     16.17 o 
  10  19   2       22.22       11.66     16.40 o 
  11  19   2      111.32      103.16     20.78 o 
  12  19   2      204.48      229.83     26.36 o 
  13  19   2     1542.28     1770.28     98.49 o 
  14  19   2        0.92       12.16     35.62 o 
  -9  20   2     1357.44     1504.86     98.20 o 
  -8  20   2      240.54      257.18     35.73 o 
  -7  20   2      366.77      354.70     39.42 o 
  -6  20   2      364.05      277.71     36.96 o 
  -5  20   2      200.92      157.15     31.65 o 
  -4  20   2     7191.05     7159.09    290.75 o 
  -3  20   2     3403.33     3476.30    104.96 o 
  -2  20   2      221.90      239.20     30.32 o 
  -1  20   2      786.28      773.07     31.53 o 
   0  20   2     4390.29     4413.08    111.29 o 
   1  20   2     2050.64     2087.92     66.21 o 
   2  20   2    26040.60    25213.81    501.40 o 
   3  20   2        0.17        1.30     14.73 o 
   4  20   2     5264.83     5230.12     84.96 o 
   5  20   2      383.58      353.63     17.62 o 
   6  20   2     3360.62     3285.25     81.63 o 
   7  20   2      521.23      517.23     20.18 o 
   8  20   2     3467.66     3444.66     69.80 o 
   9  20   2     1555.91     1538.20     46.46 o 
  10  20   2      325.64      313.84     24.90 o 
  11  20   2        2.91      -17.44     17.44 o 
  12  20   2     1250.48     1293.69     51.64 o 
  13  20   2      492.26      525.10     59.37 o 
  14  20   2      193.62      169.72     47.50 o 
  -8  21   2      854.01      896.69     57.35 o 
  -7  21   2      391.88      353.88     39.54 o 
  -6  21   2       18.26      -26.63     26.63 o 
  -5  21   2       22.18      -26.05     26.05 o 
  -4  21   2     1925.11     2177.78     82.94 o 
  -3  21   2     3745.39     3526.87    165.78 o 
  -2  21   2     5671.96     5750.94    141.97 o 
  -1  21   2      137.51      147.47     18.22 o 
   0  21   2     1242.61     1339.16     87.32 o 
   1  21   2       85.27       62.61     22.81 o 
   2  21   2     6933.18     7072.71    180.07 o 
   3  21   2     1142.06     1151.13     70.54 o 
   4  21   2    14813.65    14537.31    216.91 o 
   5  21   2      976.67      935.48     36.10 o 
   6  21   2     1184.01     1071.39     36.42 o 
   7  21   2        0.21      -11.66     11.66 o 
   8  21   2     2940.55     2972.79     74.45 o 
   9  21   2      679.10      745.75     33.40 o 
  10  21   2      168.39      178.89     28.09 o 
  11  21   2        0.10      -19.02     20.67 o 
  12  21   2     1122.45     1206.54    112.10 o 
  13  21   2        2.62       65.16     41.41 o 
  14  21   2      485.41      518.44     60.53 o 
  -8  22   2     2304.86     2530.43    130.38 o 
  -7  22   2     2151.85     2408.71    129.21 o 
  -6  22   2      991.69      978.95    137.01 o 
  -5  22   2      493.97      364.65     64.30 o 
  -4  22   2     1267.74     1101.06     91.54 o 
  -3  22   2     1324.28     1283.00    105.73 o 
  -2  22   2     1349.31     1301.41     45.51 o 
  -1  22   2      464.88      452.61     27.29 o 
   0  22   2    11527.27    11253.71    211.51 o 
   1  22   2        8.77       -4.34     28.67 o 
   2  22   2     3434.27     3351.06    111.69 o 
   3  22   2      365.84      287.68     26.13 o 
   4  22   2     4838.26     4900.67    105.36 o 
   5  22   2       64.71       75.73     15.23 o 
   6  22   2       54.13       38.75     22.13 o 
   7  22   2      121.22       95.72     25.00 o 
   8  22   2     1354.21     1312.61     56.75 o 
   9  22   2      295.26      357.60     47.01 o 
  10  22   2     5293.48     5335.11    141.23 o 
  11  22   2        5.27        3.62     26.83 o 
  12  22   2     1366.98     1424.51     66.34 o 
  13  22   2      761.95      713.69     72.41 o 
  -7  23   2      291.10      285.86     60.24 o 
  -6  23   2        6.49       77.61     51.26 o 
  -5  23   2      320.07      389.83     66.32 o 
  -4  23   2     2997.77     2580.96    144.88 o 
  -3  23   2       48.70      -31.28     38.81 o 
  -2  23   2     4806.74     5163.86    213.93 o 
  -1  23   2      767.20      716.07     36.19 o 
   0  23   2     2288.66     2262.49     72.24 o 
   1  23   2      104.69      107.17     36.14 o 
   2  23   2      454.21      409.39     46.09 o 
   3  23   2      779.79      741.66     43.88 o 
   4  23   2     2088.37     2006.53     65.15 o 
   5  23   2      330.45      286.81     26.71 o 
   6  23   2    14253.90    14024.83    247.29 o 
   7  23   2      164.71      168.96     27.35 o 
   8  23   2     1814.63     1776.52     63.43 o 
   9  23   2      797.61      716.65     50.92 o 
  10  23   2     1456.74     1562.98     84.59 o 
  11  23   2      240.90      186.87     35.73 o 
  12  23   2     2616.27     2904.01     97.07 o 
  13  23   2      786.39      976.98     86.03 o 
  -6  24   2     2104.14     2216.02    131.82 o 
  -5  24   2      228.74      230.25     63.43 o 
  -4  24   2     1363.51     1247.07    103.99 o 
  -3  24   2        0.59      -11.87     50.10 o 
  -2  24   2      625.14      682.69     76.76 o 
  -1  24   2       58.73       28.37     17.00 o 
   0  24   2     6816.74     6545.35    143.04 o 
   1  24   2     2021.75     1953.38     92.23 o 
   2  24   2    17290.47    18126.04    388.98 o 
   3  24   2      507.16      479.05     50.26 o 
   4  24   2       28.28      -17.17     17.17 o 
   5  24   2      854.57      846.35     41.37 o 
   6  24   2      249.47      236.84     28.75 o 
   7  24   2      953.55     1091.34     53.21 o 
   8  24   2     3092.39     3172.03    125.76 o 
   9  24   2       95.18       83.87     32.47 o 
  10  24   2      234.34      264.51     38.24 o 
  11  24   2       29.54       -6.46     29.82 o 
  12  24   2      434.46      448.70     54.74 o 
  -6  25   2     1887.81     2025.01    131.23 o 
  -5  25   2       97.96      108.60     56.18 o 
  -4  25   2     4120.26     4104.71    192.73 o 
  -3  25   2     3006.15     2810.43    156.76 o 
  -2  25   2     5221.49     5274.46    224.66 o 
  -1  25   2       60.22       43.00     15.69 o 
   0  25   2     1651.07     1608.18     62.63 o 
   1  25   2     1266.12     1307.43     76.69 o 
   2  25   2       27.93       88.38     37.73 o 
   3  25   2       86.93       85.47     36.04 o 
   4  25   2      859.71      903.44     39.92 o 
   5  25   2      792.57      821.43     60.76 o 
   6  25   2     1181.58     1187.00     53.67 o 
   7  25   2       69.42       88.86     27.26 o 
   8  25   2      100.46       30.08     13.41 o 
   9  25   2      468.66      373.92     66.62 o 
  10  25   2     3372.05     3428.40    163.44 o 
  11  25   2      346.88      401.29     44.12 o 
  12  25   2      105.71      105.88     33.31 o 
  -5  26   2     1601.35     1867.90    130.36 o 
  -4  26   2     2472.07     2341.62    145.16 o 
  -3  26   2      882.63      950.06     97.32 o 
  -2  26   2       79.54       88.04     60.53 o 
  -1  26   2       35.96        8.15     19.77 o 
   0  26   2      451.82      393.72     34.00 o 
   1  26   2     1191.51     1177.94     76.93 o 
   2  26   2      123.90      154.97     56.62 o 
   3  26   2      163.64      181.70     43.09 o 
   4  26   2        4.97      -14.06     18.21 o 
   5  26   2      366.45      319.94     25.25 o 
   6  26   2     4354.79     4269.25    200.72 o 
   7  26   2      468.51      420.03     48.08 o 
   8  26   2      536.20      477.22     24.28 o 
   9  26   2       44.05      -46.63     46.63 o 
  10  26   2     3861.72     3809.76    177.36 o 
  11  26   2      202.62      226.19     58.21 o 
  -4  27   2       11.45      -31.86     46.05 o 
  -3  27   2      341.81      405.76     76.17 o 
  -2  27   2     1898.53     1909.44    133.55 o 
  -1  27   2     1133.29     1045.41    106.89 o 
   0  27   2      177.64      238.07     68.64 o 
   1  27   2      825.54      815.90     67.59 o 
   2  27   2     5991.37     5968.69    177.34 o 
   3  27   2        0.04       -6.92     35.51 o 
   4  27   2     1000.55     1028.66    116.83 o 
   5  27   2      238.21      224.28     27.59 o 
   6  27   2     8751.41     8555.79    201.59 o 
   7  27   2        5.84        1.40     33.74 o 
   8  27   2       60.97       38.06     26.12 o 
   9  27   2       26.58      -18.82     46.05 o 
  10  27   2     1200.50     1200.09    102.83 o 
  -3  28   2     1064.79     1266.40    114.42 o 
  -2  28   2     1462.06     1497.94    126.88 o 
  -1  28   2      402.17      395.34     76.75 o 
   1  28   2     1205.06     1408.15     87.14 o 
   2  28   2     5039.15     4939.72    277.98 o 
   3  28   2       99.07      110.06     44.82 o 
   4  28   2     2099.76     2076.21     99.76 o 
   5  28   2       94.51       71.23     32.76 o 
   6  28   2     3243.52     3386.76    153.00 o 
   7  28   2       15.40      -10.56     26.74 o 
   8  28   2      413.06      394.82     55.17 o 
   9  28   2       83.20       75.59     53.87 o 
  10  28   2      213.11      181.59     58.79 o 
  -1  29   2     1231.51     1377.96    122.53 o 
   0  29   2     5904.66     6539.38    272.80 o 
   1  29   2       19.72       38.21     41.75 o 
   2  29   2     4105.56     4209.62    148.35 o 
   3  29   2      172.48       74.90     46.48 o 
   4  29   2       48.36       -9.72     38.10 o 
   5  29   2      181.70      177.78     36.48 o 
   6  29   2        9.32       -6.64     29.14 o 
   7  29   2      852.06      780.01     51.55 o 
   8  29   2      434.91      419.67     59.66 o 
   9  29   2        1.66      -46.05     47.21 o 
   0  30   2      276.13      315.69     79.94 o 
   1  30   2      336.35      240.39     77.91 o 
   2  30   2       85.80      117.86     46.03 o 
   3  30   2       11.33      -38.83     41.23 o 
   4  30   2      606.25      431.27     80.52 o 
   5  30   2      611.83      575.46     50.02 o 
   6  30   2       35.00        5.19     29.34 o 
   7  30   2       46.29       -8.56     27.68 o 
   4  31   2       66.28      -44.02     62.27 o 
  -6 -29   3      283.39      253.33     37.62 o 
  -5 -29   3     1486.07     1583.00     76.65 o 
  -4 -29   3      177.08      178.68     39.23 o 
  -3 -29   3        0.87      -43.40     43.40 o 
  -2 -29   3      971.90      979.34     76.46 o 
  -1 -29   3      877.17      870.00     74.24 o 
  -8 -28   3       13.67       82.25     57.63 o 
  -7 -28   3      180.88      228.60     31.01 o 
  -6 -28   3       75.03       80.47     33.45 o 
  -5 -28   3      130.01      134.28     34.71 o 
  -4 -28   3      126.38      150.98     49.67 o 
  -3 -28   3       65.12       65.27     44.64 o 
  -2 -28   3       63.50      103.38     45.56 o 
  -1 -28   3     1384.72     1471.80     89.80 o 
   0 -28   3        6.95      -46.92     46.92 o 
   1 -28   3      318.36      265.58     73.27 o 
  -9 -27   3      177.54      133.22     58.21 o 
  -8 -27   3      130.04      177.82     63.14 o 
  -7 -27   3      231.32      263.49     31.44 o 
  -6 -27   3      261.23      229.38     35.30 o 
  -5 -27   3     3266.32     3266.57    107.14 o 
  -4 -27   3       53.28       40.40     33.37 o 
  -3 -27   3      656.89      734.24     83.85 o 
  -2 -27   3      325.89      322.56     54.49 o 
  -1 -27   3     5768.92     5982.86    182.06 o 
   0 -27   3        0.18       -3.76     57.63 o 
   1 -27   3       27.09      -51.55     51.55 o 
   2 -27   3      441.25      300.64     75.01 o 
   3 -27   3      368.99      318.01     71.83 o 
 -10 -26   3      174.63      144.23     59.37 o 
  -9 -26   3     5146.86     5196.16    219.72 o 
  -8 -26   3       83.73      129.46     57.34 o 
  -7 -26   3        5.35       55.07     35.91 o 
  -6 -26   3        8.38       40.27     27.00 o 
  -5 -26   3      786.94      726.06     53.86 o 
  -4 -26   3     1090.91     1139.59    118.47 o 
  -3 -26   3     5519.64     5742.13    191.19 o 
  -2 -26   3      589.31      507.83     57.96 o 
  -1 -26   3     2191.20     2159.58    105.02 o 
   0 -26   3       84.09      139.34     45.56 o 
   1 -26   3       66.67      112.08     59.66 o 
   2 -26   3        0.47      -52.71     55.32 o 
   3 -26   3     3840.88     3563.10    188.37 o 
   4 -26   3      185.37      205.05     64.87 o 
 -11 -25   3      173.59      106.58     50.39 o 
 -10 -25   3       17.16      -41.99     41.99 o 
  -9 -25   3       56.00       91.52     49.81 o 
  -8 -25   3      109.06      165.08     56.76 o 
  -7 -25   3     2506.47     2449.30     99.38 o 
  -6 -25   3       98.94      109.13     30.22 o 
  -5 -25   3        3.70      -17.93     17.93 o 
  -4 -25   3      556.85      462.64     33.37 o 
  -3 -25   3      135.70      138.73     27.74 o 
  -2 -25   3       83.12       46.35     38.38 o 
  -1 -25   3     1021.16     1001.62    108.77 o 
   0 -25   3        1.15      -19.92     22.56 o 
   1 -25   3     9326.92     9367.81    339.99 o 
   2 -25   3        1.23      -34.17     51.26 o 
   3 -25   3     1215.57     1374.77    121.37 o 
   4 -25   3     1873.73     2244.90    147.17 o 
   5 -25   3      769.82      705.87     86.60 o 
 -11 -24   3      842.68      815.34    118.61 o 
 -10 -24   3      293.02      194.34     55.32 o 
  -9 -24   3      321.50      323.80     61.11 o 
  -8 -24   3      397.59      377.97     66.32 o 
  -7 -24   3      602.82      563.37     39.53 o 
  -6 -24   3      132.05      135.55     26.45 o 
  -5 -24   3      158.62      128.37     16.59 o 
  -4 -24   3      520.71      532.46     33.10 o 
  -3 -24   3     9466.01     9316.47    692.11 o 
  -2 -24   3       25.75       24.66     34.71 o 
  -1 -24   3     1109.49     1104.01     73.18 o 
   0 -24   3      626.90      646.74     42.56 o 
   1 -24   3     1798.90     1953.72     78.66 o 
   2 -24   3      516.79      645.31     86.31 o 
   3 -24   3      253.76      196.07     64.30 o 
   4 -24   3      839.69      664.46     83.42 o 
   5 -24   3      425.92      357.11     69.22 o 
   6 -24   3      584.57      565.66     77.62 o 
 -12 -23   3       51.37       76.17     44.60 o 
 -11 -23   3      413.64      417.09     45.47 o 
 -10 -23   3       67.53       26.70     35.62 o 
  -9 -23   3      584.27      602.54     41.80 o 
  -8 -23   3      387.25      379.39     47.76 o 
  -7 -23   3     6723.28     6424.27    132.82 o 
  -6 -23   3        1.74      -17.44     17.44 o 
  -5 -23   3     1629.05     1526.05     39.26 o 
  -4 -23   3       78.46      122.14     21.46 o 
  -3 -23   3     1604.20     1731.20     71.64 o 
  -2 -23   3      337.13      382.50    100.21 o 
  -1 -23   3      791.22      655.63     56.02 o 
   0 -23   3      252.77      240.03     30.14 o 
   1 -23   3     9875.82     9885.07    194.62 o 
   2 -23   3     2780.81     2916.89     69.85 o 
   3 -23   3     2837.40     2999.00    161.98 o 
   4 -23   3      540.56      386.37     74.15 o 
   5 -23   3     1084.61      992.39     95.59 o 
   6 -23   3      104.92       72.40     52.13 o 
 -12 -22   3      412.30      420.83     59.08 o 
 -11 -22   3     1667.25     1613.68     72.51 o 
 -10 -22   3      668.02      699.49     56.19 o 
  -9 -22   3     1414.60     1401.73     60.30 o 
  -8 -22   3       72.08      107.82     25.48 o 
  -7 -22   3     1028.62     1066.74     32.81 o 
  -6 -22   3       28.21        4.95     18.94 o 
  -5 -22   3     1044.15     1001.24     31.87 o 
  -4 -22   3      271.29      292.07     25.25 o 
  -3 -22   3    24047.45    24007.52    370.85 o 
  -2 -22   3      348.39      397.77     52.86 o 
  -1 -22   3      454.70      453.48     62.13 o 
   0 -22   3      511.76      488.52     36.35 o 
   1 -22   3       19.12      -13.02     21.98 o 
   2 -22   3      559.42      603.72     29.66 o 
   3 -22   3     5214.60     5307.92    218.00 o 
   4 -22   3       14.15      -21.43     44.02 o 
   5 -22   3     3197.71     3092.76    162.56 o 
   6 -22   3     1734.26     1714.71    119.93 o 
   7 -22   3      196.11      119.32     51.84 o 
 -13 -21   3      352.24      351.61     55.61 o 
 -12 -21   3       26.58      -28.67     38.81 o 
 -11 -21   3     1178.19     1105.80     60.11 o 
 -10 -21   3      386.58      419.30     37.84 o 
  -9 -21   3     7310.07     7689.51    145.46 o 
  -8 -21   3      424.86      492.62     33.37 o 
  -7 -21   3    18213.21    18247.27    211.66 o 
  -6 -21   3      152.51      126.79     21.83 o 
  -5 -21   3    10599.06    10071.18    143.41 o 
  -4 -21   3      634.77      660.21     29.18 o 
  -3 -21   3     1066.11     1016.91     40.47 o 
  -2 -21   3      893.93      801.08     56.41 o 
  -1 -21   3     1696.49     1792.70     83.21 o 
   0 -21   3      289.42      194.50     28.43 o 
   1 -21   3     5234.34     5091.21    116.23 o 
   2 -21   3      258.23      202.40     19.65 o 
   3 -21   3      300.20      298.60     61.11 o 
   4 -21   3      266.54      286.15     58.50 o 
   5 -21   3      183.06      148.28     55.32 o 
   6 -21   3       92.83       13.90     50.97 o 
   7 -21   3     2745.72     2811.41    148.35 o 
   8 -21   3       33.25       66.32     45.76 o 
 -13 -20   3     1793.98     1989.35    110.37 o 
 -12 -20   3      393.13      424.88     57.64 o 
 -11 -20   3     2525.27     2538.97     86.34 o 
 -10 -20   3       77.82       79.33     23.36 o 
  -9 -20   3    11199.47    11367.07    170.87 o 
  -8 -20   3       17.58       46.13     20.82 o 
  -7 -20   3     3502.48     3426.92     58.43 o 
  -6 -20   3        2.52      -12.64     14.05 o 
  -5 -20   3     1731.14     1586.96     37.40 o 
  -4 -20   3      627.73      556.85     25.15 o 
  -3 -20   3     1945.75     1962.06     52.72 o 
  -2 -20   3      222.76      185.11     35.22 o 
  -1 -20   3     2369.39     2372.94     90.46 o 
   0 -20   3      247.26      255.31     27.77 o 
   1 -20   3     2100.51     2118.17     82.68 o 
   2 -20   3       44.92       24.20     15.26 o 
   3 -20   3     4165.30     3725.12    168.69 o 
   4 -20   3       74.87       20.27     45.18 o 
   5 -20   3     1062.86     1034.69     91.82 o 
   6 -20   3     2490.77     2457.71     93.68 o 
   7 -20   3     3061.90     3052.90    105.42 o 
   8 -20   3       41.81      -28.74     29.44 o 
 -14 -19   3       16.22       78.77     40.55 o 
 -13 -19   3     5430.66     5776.20    204.66 o 
 -12 -19   3      209.81      207.66     47.50 o 
 -11 -19   3     1924.74     1971.63     56.81 o 
 -10 -19   3      197.01      177.98     21.93 o 
  -9 -19   3      533.20      555.72     47.67 o 
  -8 -19   3      428.60      423.23     25.73 o 
  -7 -19   3      273.50      263.64     17.47 o 
  -6 -19   3       27.54      -11.68     11.68 o 
  -5 -19   3     2915.36     2877.27     56.43 o 
  -4 -19   3      333.49      336.62     20.85 o 
  -3 -19   3     4764.21     4866.79     90.27 o 
  -2 -19   3      864.79      875.56     35.42 o 
  -1 -19   3     9825.87     9853.95    227.08 o 
   0 -19   3       35.92       26.68     20.82 o 
   1 -19   3      689.27      777.12     58.64 o 
   2 -19   3      683.33      655.55     29.31 o 
   3 -19   3     6181.05     6059.89    229.66 o 
   4 -19   3     1781.70     1736.47    114.73 o 
   5 -19   3      999.09     1037.38     68.80 o 
   6 -19   3       10.49       -0.31     26.47 o 
   7 -19   3     5230.30     5544.04    148.33 o 
   8 -19   3     1369.34     1383.11     69.59 o 
   9 -19   3       81.39       76.07     32.55 o 
 -14 -18   3      188.95      163.34     42.57 o 
 -13 -18   3     1171.77     1346.08     85.16 o 
 -12 -18   3      202.03      224.45     45.47 o 
 -11 -18   3     1779.43     1828.08     52.89 o 
 -10 -18   3      987.77     1024.36     38.42 o 
  -9 -18   3     7417.83     7258.63    117.26 o 
  -8 -18   3      200.59      189.49     20.67 o 
  -7 -18   3     3243.40     3175.88     45.35 o 
  -6 -18   3      281.21      274.50     15.06 o 
  -5 -18   3    13520.75    13117.14    149.55 o 
  -4 -18   3      650.64      652.41     24.27 o 
  -3 -18   3      206.22      212.95     19.55 o 
  -2 -18   3        2.08      -13.99     13.99 o 
  -1 -18   3     2340.84     2256.45     84.00 o 
   0 -18   3     2566.39     2538.36     71.70 o 
   1 -18   3    25766.66    25215.04    484.96 o 
   2 -18   3      400.03      402.24     24.04 o 
   3 -18   3     6554.53     6461.33    123.65 o 
   4 -18   3     1933.62     1997.15     65.37 o 
   5 -18   3     3366.81     3233.94    129.25 o 
   6 -18   3      225.79      176.64     32.45 o 
   7 -18   3       55.34       54.88     37.94 o 
   8 -18   3        2.01       28.51     26.79 o 
   9 -18   3      336.89      290.27     37.46 o 
 -14 -17   3      986.66     1055.22     77.05 o 
 -13 -17   3       13.19       17.75     22.59 o 
 -12 -17   3       63.11       51.64     23.23 o 
 -11 -17   3      605.43      541.50     23.92 o 
 -10 -17   3      339.55      354.66     21.75 o 
  -9 -17   3     3347.83     3397.78     67.76 o 
  -8 -17   3      209.80      226.69     21.14 o 
  -7 -17   3     2299.59     2303.58     52.12 o 
  -6 -17   3       42.66        4.92      9.41 o 
  -5 -17   3     1407.98     1443.96     27.57 o 
  -4 -17   3      156.66      128.06     13.30 o 
  -3 -17   3     8457.20     8554.67    122.32 o 
  -2 -17   3      388.98      426.34     24.09 o 
  -1 -17   3      306.90      347.33     36.52 o 
   0 -17   3      256.23      219.31     24.10 o 
   1 -17   3    16655.38    17318.57    259.78 o 
   2 -17   3     1141.66     1183.32     33.46 o 
   3 -17   3    10840.18    10845.03    164.59 o 
   4 -17   3        1.71        2.76     15.76 o 
   5 -17   3     1411.65     1397.54     65.13 o 
   6 -17   3     1726.47     1657.56     70.34 o 
   7 -17   3     4952.92     5313.48    138.53 o 
   8 -17   3       14.32      -22.30     24.37 o 
   9 -17   3      178.88      238.37     34.71 o 
  10 -17   3       23.44       34.75     40.26 o 
 -14 -16   3      101.81      111.10     37.79 o 
 -13 -16   3      564.38      474.49     34.60 o 
 -12 -16   3      465.88      399.76     28.69 o 
 -11 -16   3     5247.79     5172.95     77.54 o 
 -10 -16   3      723.43      763.34     30.66 o 
  -9 -16   3    10183.19    10265.45    132.44 o 
  -8 -16   3     1655.05     1641.93     38.04 o 
  -7 -16   3     9440.71     9274.77    135.92 o 
  -6 -16   3      190.11      185.90     12.39 o 
  -5 -16   3      445.60      445.67     14.47 o 
  -4 -16   3      183.97      161.81     12.10 o 
  -3 -16   3    12393.80    12533.87    141.86 o 
  -2 -16   3      327.15      275.08     20.77 o 
  -1 -16   3    82479.27    83535.73   1269.76 o 
   0 -16   3      537.36      534.10     31.83 o 
   1 -16   3        7.97       19.07     11.73 o 
   2 -16   3      796.31      778.43     24.99 o 
   3 -16   3     5259.23     5148.44     80.39 o 
   4 -16   3     1690.27     1722.44     45.27 o 
   5 -16   3      345.61      354.57     30.27 o 
   6 -16   3      100.10       67.40     23.58 o 
   7 -16   3       17.87       36.62     21.57 o 
   8 -16   3       35.14       30.00     22.12 o 
   9 -16   3     3782.59     3985.23    127.22 o 
  10 -16   3      812.08      908.92     80.52 o 
 -15 -15   3     1188.69     1279.17     53.07 o 
 -14 -15   3      753.39      824.40     36.26 o 
 -13 -15   3      205.42      164.06     26.06 o 
 -12 -15   3      624.30      645.49     36.84 o 
 -11 -15   3      149.81      167.47     18.09 o 
 -10 -15   3       14.49       23.51     13.48 o 
  -9 -15   3     3399.49     3426.57     56.98 o 
  -8 -15   3       74.04       60.52     12.88 o 
  -7 -15   3        3.64       25.98     11.60 o 
  -6 -15   3      558.61      495.77     15.88 o 
  -5 -15   3    46427.53    46598.87    463.89 o 
  -4 -15   3        2.61        4.44      8.22 o 
  -3 -15   3      871.08      867.75     22.31 o 
  -2 -15   3      115.91      107.40     11.21 o 
  -1 -15   3     6791.65     6754.72    115.22 o 
   0 -15   3      563.93      512.24     34.86 o 
   1 -15   3     2248.65     2346.67     43.73 o 
   2 -15   3      128.45      112.89     12.26 o 
   3 -15   3      950.29      947.03     46.53 o 
   4 -15   3      498.63      451.50     23.37 o 
   5 -15   3    10798.39    10846.35    197.90 o 
   6 -15   3     2455.41     2415.78     80.36 o 
   7 -15   3     3273.50     3338.97     85.19 o 
   8 -15   3     1759.59     1781.53     60.57 o 
   9 -15   3      775.02      687.24     46.00 o 
  10 -15   3     1370.29     1462.58     94.72 o 
  11 -15   3      873.98      850.13     76.47 o 
 -15 -14   3      115.77      173.38     27.80 o 
 -14 -14   3       79.22       90.10     17.32 o 
 -13 -14   3        0.31      -15.36     15.36 o 
 -12 -14   3       88.70       92.20     14.21 o 
 -11 -14   3       34.59       49.82     12.91 o 
 -10 -14   3       10.80       -7.30     12.36 o 
  -9 -14   3     4208.17     4067.94     62.35 o 
  -8 -14   3      178.94      180.02     14.24 o 
  -7 -14   3    21496.33    21105.91    242.01 o 
  -6 -14   3      701.00      692.61     17.08 o 
  -5 -14   3      271.18      313.74     12.81 o 
  -4 -14   3       49.15       65.10      8.93 o 
  -3 -14   3     9378.21     9642.24    110.91 o 
  -2 -14   3       13.34       15.74      7.66 o 
  -1 -14   3    15485.98    15535.29    161.47 o 
   0 -14   3      673.95      653.25     19.80 o 
   1 -14   3    27224.43    27438.23    317.60 o 
   2 -14   3        6.09       -9.37      9.37 o 
   3 -14   3      218.85      180.11     10.16 o 
   4 -14   3       66.22       65.97     13.05 o 
   5 -14   3     4641.38     4615.81    100.30 o 
   6 -14   3     5589.75     5514.72    115.88 o 
   7 -14   3     2109.11     2030.63     62.44 o 
   8 -14   3     1416.55     1431.40     52.99 o 
   9 -14   3       95.59      136.47     26.30 o 
  10 -14   3      199.73      136.12     44.89 o 
  11 -14   3     2496.01     2530.53    121.98 o 
 -15 -13   3       59.32       92.31     22.27 o 
 -14 -13   3      103.38      133.34     20.51 o 
 -13 -13   3     2048.61     2045.39     50.23 o 
 -12 -13   3      137.53      142.65     17.81 o 
 -11 -13   3     8244.94     8163.88    106.87 o 
 -10 -13   3      930.37      993.35     24.61 o 
  -9 -13   3     3692.47     3722.27     52.03 o 
  -8 -13   3     1152.31     1152.45     27.70 o 
  -7 -13   3    10581.23    10463.59    117.70 o 
  -6 -13   3      706.00      705.02     14.54 o 
  -5 -13   3    46323.53    46091.57    421.32 o 
  -4 -13   3       72.98       71.29      7.88 o 
  -3 -13   3    26386.06    25533.26    245.99 o 
  -2 -13   3      244.46      183.83     10.67 o 
  -1 -13   3     2881.43     3156.62     36.69 o 
   0 -13   3      203.91      194.14     10.32 o 
   1 -13   3      365.45      400.67     16.97 o 
   2 -13   3      827.90      844.75     24.29 o 
   3 -13   3       44.60       41.85      7.97 o 
   4 -13   3     5281.50     5275.16     83.11 o 
   5 -13   3     3406.30     3589.91     82.19 o 
   6 -13   3     1068.52     1172.57     44.74 o 
   7 -13   3      666.57      645.58     54.42 o 
   8 -13   3       18.01       31.74     19.67 o 
   9 -13   3    11880.30    12200.59    216.57 o 
  10 -13   3     1772.04     1763.70     97.63 o 
  11 -13   3      545.05      523.08     56.77 o 
  12 -13   3      703.46      780.30     72.41 o 
 -15 -12   3     1945.26     2025.58    102.85 o 
 -14 -12   3      208.18      210.71     17.49 o 
 -13 -12   3      809.30      831.75     37.92 o 
 -12 -12   3     1591.70     1535.49     33.61 o 
 -11 -12   3     5252.29     5285.20     74.51 o 
 -10 -12   3      137.05      145.59     11.09 o 
  -9 -12   3     4652.81     4554.41     59.09 o 
  -8 -12   3      624.13      636.95     19.44 o 
  -7 -12   3    11331.98    11332.64    124.60 o 
  -6 -12   3      204.02      210.96     12.06 o 
  -5 -12   3    46569.20    47157.78    393.02 o 
  -4 -12   3       35.90       36.79      5.68 o 
  -3 -12   3     4784.73     4798.13     62.96 o 
  -2 -12   3      369.34      314.37      9.74 o 
  -1 -12   3    17428.54    17903.08    154.80 o 
   0 -12   3     1215.10     1264.30     20.83 o 
   1 -12   3     5773.57     5938.69     70.58 o 
   2 -12   3     3150.15     3134.86     44.52 o 
   3 -12   3     1495.26     1425.18     32.03 o 
   4 -12   3      195.18      184.98     16.48 o 
   5 -12   3    41543.85    41726.55    580.85 o 
   6 -12   3      182.86      138.10     19.28 o 
   7 -12   3       67.99       76.85     18.00 o 
   8 -12   3      430.86      388.91     27.15 o 
   9 -12   3     2086.44     1985.56     58.14 o 
  10 -12   3        3.36      -28.09     31.28 o 
  11 -12   3      301.52      309.61     48.37 o 
  12 -12   3      105.92      101.07     41.99 o 
 -15 -11   3     2825.54     3017.42     83.74 o 
 -14 -11   3       46.57       41.27     12.26 o 
 -13 -11   3     1021.10      906.71     28.28 o 
 -12 -11   3      643.80      629.29     21.59 o 
 -11 -11   3    17764.11    17407.72    182.91 o 
 -10 -11   3      749.40      782.77     29.64 o 
  -9 -11   3     2234.60     2141.09     30.38 o 
  -8 -11   3      345.71      285.17     11.25 o 
  -7 -11   3     2002.99     2076.47     28.56 o 
  -6 -11   3     1832.28     1787.94     29.83 o 
  -5 -11   3      211.67      238.22     13.71 o 
  -4 -11   3       48.10       34.64      4.98 o 
  -3 -11   3    27511.59    28149.40    265.38 o 
  -2 -11   3        0.12       -3.99      4.57 o 
  -1 -11   3    18219.81    18169.17    156.07 o 
   0 -11   3      172.40      183.58      8.64 o 
   1 -11   3    97725.75    99969.66   1082.92 o 
   2 -11   3      230.74      225.11      9.87 o 
   3 -11   3     7061.12     7112.22     77.77 o 
   4 -11   3     1511.66     1495.12     31.87 o 
   5 -11   3     3619.74     3662.75     69.85 o 
   6 -11   3      280.46      277.43     19.80 o 
   7 -11   3     2100.75     2131.21     57.01 o 
   8 -11   3       25.23        5.22     16.04 o 
   9 -11   3      711.98      686.00     34.68 o 
  10 -11   3     1476.48     1517.02     76.33 o 
  11 -11   3     4962.12     4950.08    174.50 o 
  12 -11   3      978.20      963.98     72.70 o 
 -15 -10   3     4592.91     4704.81    101.38 o 
 -14 -10   3     1146.33     1150.84     39.17 o 
 -13 -10   3     2749.70     2597.57     54.16 o 
 -12 -10   3      205.99      191.31     11.24 o 
 -11 -10   3      652.48      612.35     17.47 o 
 -10 -10   3       34.77       40.19      8.03 o 
  -9 -10   3      111.24      151.26      9.15 o 
  -8 -10   3      612.43      641.16     14.78 o 
  -7 -10   3    11942.44    11794.76    118.51 o 
  -6 -10   3      124.48      125.16      8.16 o 
  -5 -10   3     1986.72     2015.08     22.66 o 
  -4 -10   3      101.70      109.49      6.99 o 
  -3 -10   3    48969.94    49425.93    383.12 o 
  -2 -10   3        5.19       -4.77      4.77 o 
  -1 -10   3    49537.95    52229.82    452.08 o 
   0 -10   3      533.92      552.62     13.41 o 
   1 -10   3    27977.36    28305.25    246.20 o 
   2 -10   3      410.58      403.37     11.71 o 
   3 -10   3    10277.32    10134.45    125.71 o 
   4 -10   3      822.53      851.16     19.18 o 
   5 -10   3    18269.06    18293.25    228.21 o 
   6 -10   3      253.91      266.18     15.37 o 
   7 -10   3      969.72      958.88     27.63 o 
   8 -10   3       22.73        4.04     15.39 o 
   9 -10   3     1148.06     1170.37     41.54 o 
  10 -10   3       43.26       67.33     27.95 o 
  11 -10   3       20.85       45.76     32.15 o 
  12 -10   3        6.29      -15.06     30.70 o 
  13 -10   3      372.44      372.12     33.58 o 
 -15  -9   3       25.49       46.44     15.93 o 
 -14  -9   3      184.68      149.39     17.12 o 
 -13  -9   3     2136.95     2013.19     33.30 o 
 -12  -9   3     2847.49     2645.62     36.95 o 
 -11  -9   3     3651.34     3380.12     43.46 o 
 -10  -9   3     2205.34     2088.54     28.72 o 
  -9  -9   3     1300.76     1293.26     20.67 o 
  -8  -9   3      139.50      117.07      7.04 o 
  -7  -9   3      879.78      992.94     15.96 o 
  -6  -9   3       38.96       19.81      6.97 o 
  -5  -9   3    21544.12    21195.37    180.34 o 
  -4  -9   3        5.67       -3.41      4.29 o 
  -3  -9   3     1813.01     1780.26     21.15 o 
  -2  -9   3      324.73      351.02      9.47 o 
  -1  -9   3   148402.98   150630.45   1239.87 o 
   0  -9   3      118.27      112.98      6.05 o 
   1  -9   3    31154.75    32197.75    277.50 o 
   2  -9   3       63.03       63.58      5.67 o 
   3  -9   3      329.80      359.10      9.93 o 
   4  -9   3      134.95      155.21      8.38 o 
   5  -9   3     2033.48     2342.59     67.70 o 
   6  -9   3       22.32        2.17      9.74 o 
   7  -9   3     3699.50     3784.17     60.40 o 
   8  -9   3      840.85      826.57     28.72 o 
   9  -9   3     1294.03     1210.79     33.93 o 
  10  -9   3     2833.64     2808.18     85.64 o 
  11  -9   3      195.13      233.14     37.94 o 
  12  -9   3     1407.06     1423.49     80.53 o 
  13  -9   3       41.60       40.96     32.00 o 
 -15  -8   3       10.22       13.31     27.80 o 
 -14  -8   3      227.92      223.26     29.40 o 
 -13  -8   3      368.60      358.08     47.21 o 
 -12  -8   3     2840.24     2862.07     49.76 o 
 -11  -8   3      329.93      275.07     13.31 o 
 -10  -8   3       19.58       15.63      8.11 o 
  -9  -8   3    14179.06    14491.94    203.73 o 
  -8  -8   3      613.23      592.07     11.03 o 
  -7  -8   3     1285.33     1289.25     17.11 o 
  -6  -8   3     3705.42     3765.59     39.58 o 
  -5  -8   3    55435.02    55167.95    481.11 o 
  -4  -8   3     3294.27     3481.69     34.01 o 
  -3  -8   3     1137.78     1144.70     17.22 o 
  -2  -8   3       10.88        4.18      3.85 o 
  -1  -8   3    31601.98    32573.11    273.60 o 
   0  -8   3      112.45       86.41      5.33 o 
   1  -8   3      364.16      305.93     11.72 o 
   2  -8   3      530.07      575.07     11.75 o 
   3  -8   3    85829.31    87340.55    736.52 o 
   4  -8   3     1194.48     1259.45     20.66 o 
   5  -8   3    15498.98    15574.36    180.49 o 
   6  -8   3     2667.48     2653.34     44.82 o 
   7  -8   3      107.13      143.28     17.89 o 
   8  -8   3     3379.43     3463.46     56.27 o 
   9  -8   3      780.69      790.70     29.13 o 
  10  -8   3      565.55      570.90     32.91 o 
  11  -8   3     2128.19     2058.62     70.62 o 
  12  -8   3     1117.86     1083.64     69.81 o 
  13  -8   3      172.52      185.35     38.23 o 
 -15  -7   3       93.81       81.09     22.88 o 
 -14  -7   3       20.23        7.82     19.11 o 
 -13  -7   3    11253.75    11006.07    192.13 o 
 -12  -7   3     1657.82     1732.74     34.51 o 
 -11  -7   3      208.10      183.37     20.08 o 
 -10  -7   3     4160.97     4114.78     66.23 o 
  -9  -7   3    16527.28    16704.46    274.90 o 
  -8  -7   3       98.84       86.07      6.63 o 
  -7  -7   3    32734.38    33166.96    340.72 o 
  -6  -7   3      344.16      349.73      9.19 o 
  -5  -7   3     7086.87     6876.48     65.11 o 
  -4  -7   3      175.23      133.09      4.61 o 
  -3  -7   3     1494.10     1739.26     17.73 o 
  -2  -7   3       72.85       71.27      4.76 o 
  -1  -7   3      771.12      585.58     18.60 o 
   0  -7   3        2.49        8.54      3.59 o 
   1  -7   3    22533.34    21769.55    213.14 o 
   2  -7   3      260.89      234.64      7.01 o 
   3  -7   3     6541.09     6327.38     62.69 o 
   4  -7   3     5997.98     6186.27     65.48 o 
   5  -7   3      364.80      405.60     14.49 o 
   6  -7   3      847.48      879.68     21.08 o 
   7  -7   3    23449.61    23821.92    269.91 o 
   8  -7   3     4111.37     4229.66     63.73 o 
   9  -7   3     1094.37     1250.36     30.36 o 
  10  -7   3     1134.74     1157.23     35.88 o 
  11  -7   3     6304.42     6250.60    113.67 o 
  12  -7   3      203.48      193.40     22.54 o 
  13  -7   3     1005.58     1048.86     68.36 o 
  14  -7   3        1.18      -17.83     22.44 o 
 -13  -6   3      657.21      727.31     80.96 o 
 -12  -6   3     3345.49     3254.64     86.41 o 
 -11  -6   3     2791.91     2888.11     49.22 o 
 -10  -6   3     1911.50     1883.59     35.81 o 
  -9  -6   3      364.71      333.90     15.17 o 
  -8  -6   3     1101.87      958.04     22.87 o 
  -7  -6   3    34675.65    35711.84    478.72 o 
  -6  -6   3       55.48       57.37      5.03 o 
  -5  -6   3      173.22      159.38      5.37 o 
  -4  -6   3      639.20      612.39     10.71 o 
  -3  -6   3     2252.01     2683.34     26.32 o 
  -2  -6   3      382.92      386.07      7.41 o 
  -1  -6   3    18178.97    16329.54    141.92 o 
   0  -6   3      556.42      481.00     11.01 o 
   1  -6   3     1900.84     1814.33     27.72 o 
   2  -6   3       64.26       65.18      4.49 o 
   3  -6   3   146347.89   148154.67   1379.42 o 
   4  -6   3     2399.48     2435.11     30.11 o 
   5  -6   3      601.48      534.89     14.31 o 
   6  -6   3     1047.21     1051.95     21.87 o 
   7  -6   3    10516.38    10724.66    127.51 o 
   8  -6   3     1377.08     1401.34     52.69 o 
   9  -6   3    13063.81    13240.49    214.85 o 
  10  -6   3      845.74      861.30     29.49 o 
  11  -6   3      160.31      148.57     16.40 o 
  12  -6   3      615.68      628.62     34.13 o 
  13  -6   3      253.31      248.99     23.59 o 
  14  -6   3       25.71       17.81     19.46 o 
 -13  -5   3      313.61      303.14     41.71 o 
 -12  -5   3     1178.14     1207.96     34.19 o 
 -11  -5   3    10765.34    10754.09    180.16 o 
 -10  -5   3      213.76      178.31     10.16 o 
  -9  -5   3    18658.75    18415.08    238.82 o 
  -8  -5   3     1436.83     1370.11     26.79 o 
  -7  -5   3       92.39      123.96      9.84 o 
  -6  -5   3     3288.95     3388.97     44.84 o 
  -5  -5   3     1585.47     1587.95     24.09 o 
  -4  -5   3     3338.40     3257.03     32.12 o 
  -3  -5   3    16419.81    16336.61    142.03 o 
  -2  -5   3      368.02      399.64      7.03 o 
  -1  -5   3    26563.90    24584.93    194.20 o 
   0  -5   3     5638.19     5877.24     48.75 o 
   1  -5   3    62683.58    60913.38    561.94 o 
   2  -5   3      618.22      666.02     10.38 o 
   3  -5   3     7720.11     7432.19     79.59 o 
   4  -5   3     2639.91     2692.00     31.89 o 
   5  -5   3    19496.39    19528.72    200.50 o 
   6  -5   3     4188.92     4179.97     49.89 o 
   7  -5   3     2337.26     2298.98     35.04 o 
   8  -5   3      604.94      655.35     19.85 o 
   9  -5   3    13074.16    12730.25    200.17 o 
  10  -5   3      782.54      769.29     26.30 o 
  11  -5   3      950.59      989.66     57.12 o 
  12  -5   3      874.82      883.56     36.94 o 
  13  -5   3     3462.23     3502.95    125.48 o 
  14  -5   3      131.40      133.16     22.10 o 
 -12  -4   3      779.40      774.53     81.68 o 
 -11  -4   3      174.88      205.13     47.93 o 
 -10  -4   3     3532.53     3437.39    109.01 o 
  -9  -4   3     3881.90     3833.00     76.96 o 
  -8  -4   3     1102.86     1118.54     31.70 o 
  -7  -4   3     4129.28     4436.70    131.94 o 
  -6  -4   3      144.11      166.71     15.09 o 
  -5  -4   3     1590.63     1727.37     37.00 o 
  -4  -4   3      444.06      437.59     12.41 o 
  -3  -4   3    11295.72     9267.74     87.73 o 
  -2  -4   3     1276.22     1289.82     12.75 o 
  -1  -4   3    29460.03    30134.71    245.80 o 
   0  -4   3     5987.40     6051.88     51.60 o 
   1  -4   3     4688.82     4012.33     39.83 o 
   2  -4   3      243.32      223.42      5.67 o 
   3  -4   3    33055.95    33913.59    317.17 o 
   4  -4   3     4047.86     4122.56     50.87 o 
   5  -4   3      556.45      587.87     16.94 o 
   6  -4   3      648.85      611.42     15.88 o 
   7  -4   3    58747.43    59572.51    657.19 o 
   8  -4   3     3428.36     3483.21     58.31 o 
   9  -4   3     7512.66     7625.99    183.07 o 
  10  -4   3      917.32      942.86     27.06 o 
  11  -4   3      146.30      138.99     13.51 o 
  12  -4   3      508.64      412.00     22.38 o 
  13  -4   3        4.47       12.14     29.54 o 
  14  -4   3      416.95      407.10     23.52 o 
 -12  -3   3        1.78      -35.62     35.62 o 
 -11  -3   3     4123.16     3985.36    125.54 o 
 -10  -3   3      270.07      258.33     32.97 o 
  -9  -3   3     4069.93     4017.87    115.82 o 
  -8  -3   3     2468.45     2346.48     50.59 o 
  -7  -3   3    54697.20    54901.86   1095.19 o 
  -6  -3   3     3069.71     3048.19     84.25 o 
  -5  -3   3     2783.92     3197.57     49.33 o 
  -4  -3   3      474.12      515.27     12.55 o 
  -3  -3   3     1108.08      861.68     21.14 o 
  -2  -3   3     1095.75     1060.39     12.27 o 
  -1  -3   3    18501.42    19787.38    139.44 o 
   0  -3   3      244.62      164.49      4.99 o 
   1  -3   3    14010.07    14707.46    126.51 o 
   2  -3   3     1649.87     1494.43     15.63 o 
   3  -3   3      113.69       91.76      4.43 o 
   4  -3   3     4671.78     4466.03     76.50 o 
   5  -3   3     3641.89     3633.97     59.31 o 
   6  -3   3      285.29      244.92      9.93 o 
   7  -3   3      321.84      289.18     12.03 o 
   8  -3   3     2134.63     2163.53     35.25 o 
   9  -3   3     1595.39     1638.48     50.02 o 
  10  -3   3      500.98      553.62     25.03 o 
  11  -3   3       45.82       84.75     16.98 o 
  12  -3   3       16.93        2.74     10.96 o 
  13  -3   3     1649.44     1629.63     47.46 o 
  14  -3   3     1709.41     1698.20     53.32 o 
 -11  -2   3     9237.53     9361.87    330.51 o 
 -10  -2   3     1940.69     1826.88     92.72 o 
  -9  -2   3     6996.34     6680.73    168.72 o 
  -8  -2   3       54.98      -17.20     22.44 o 
  -7  -2   3     2747.24     2769.44     82.80 o 
  -6  -2   3      697.07      687.12     49.82 o 
  -5  -2   3      930.55      785.70     28.95 o 
  -4  -2   3    15686.26    16149.48    247.72 o 
  -3  -2   3    12875.48    12391.20    148.14 o 
  -2  -2   3       57.45       56.60      5.15 o 
  -1  -2   3    58975.07    58564.85    437.41 o 
   0  -2   3      306.16      394.68      6.74 o 
   1  -2   3    22901.59    23765.19    190.58 o 
   2  -2   3     2749.98     2608.58     23.21 o 
   3  -2   3      177.91       60.88     11.71 o 
   4  -2   3     1220.62     1090.28     17.25 o 
   5  -2   3      108.62      144.53     16.02 o 
   6  -2   3     4504.73     4660.36     62.04 o 
   7  -2   3    21072.97    21455.89    297.15 o 
   8  -2   3        4.37       -1.38      6.72 o 
   9  -2   3    18401.55    18781.04    369.88 o 
  10  -2   3     5649.99     5669.31    127.84 o 
  11  -2   3     4321.58     4305.94     99.24 o 
  12  -2   3       23.16       28.84     16.53 o 
  13  -2   3       21.02        8.69     23.17 o 
  14  -2   3       60.27       64.36     15.69 o 
  15  -2   3      730.62      722.99     36.10 o 
 -10  -1   3      139.13      123.33     27.44 o 
  -9  -1   3     1495.25     1598.18     65.86 o 
  -8  -1   3    10130.96     9828.39    225.97 o 
  -7  -1   3    14544.39    13450.64    242.94 o 
  -6  -1   3     1265.28     1238.76     39.51 o 
  -5  -1   3     4399.88     4388.67    109.82 o 
  -4  -1   3     3031.63     3272.07     83.49 o 
  -3  -1   3    24093.52    23809.85    366.21 o 
  -2  -1   3      772.74      853.31     12.27 o 
  -1  -1   3      693.24      935.76      9.38 o 
   0  -1   3      669.37      501.48      9.02 o 
   1  -1   3    50935.16    53565.46    434.08 o 
   2  -1   3       67.56       36.83      3.69 o 
   3  -1   3      601.23     1077.93     15.13 o 
   4  -1   3      518.86      594.04     10.88 o 
   5  -1   3    46777.91    46074.14    645.62 o 
   6  -1   3     5950.79     6019.61    112.13 o 
   7  -1   3    32340.73    32914.75    636.98 o 
   8  -1   3        7.26       10.31     10.80 o 
   9  -1   3    10646.62    10888.16    198.69 o 
  10  -1   3      137.00      123.03     10.20 o 
  11  -1   3      437.19      394.77     29.76 o 
  12  -1   3     4449.07     4420.40    101.92 o 
  13  -1   3     8596.53     8401.29    233.22 o 
  14  -1   3       22.84        4.81     14.05 o 
  15  -1   3        8.59       31.50     15.83 o 
  -9   0   3     1113.43     1161.64     77.93 o 
  -8   0   3      209.33      241.89     29.20 o 
  -7   0   3    32851.93    32086.06    543.96 o 
  -6   0   3      401.38      372.35     23.11 o 
  -5   0   3     4097.19     4451.35     89.43 o 
  -4   0   3      494.62      456.69     33.02 o 
  -3   0   3    62023.38    59412.65    824.23 o 
  -2   0   3      657.64      699.70     12.81 o 
  -1   0   3     9884.44     9747.29     72.73 o 
   0   0   3        0.82       -2.01      2.01 o 
   1   0   3      183.37      126.52      5.62 o 
   2   0   3     1463.54     1547.63     16.20 o 
   3   0   3   186586.19   180832.70   2355.44 o 
   4   0   3      761.14      840.08     24.95 o 
   5   0   3    64072.46    62290.31    874.74 o 
   6   0   3     1002.98     1028.11     19.62 o 
   7   0   3       43.77       22.91      5.63 o 
   8   0   3     3602.77     3630.02     74.59 o 
   9   0   3     3665.75     3598.72     94.01 o 
  10   0   3     2920.21     2918.48     62.53 o 
  11   0   3     2715.28     2723.44     71.06 o 
  12   0   3       12.19      -19.98     19.98 o 
  13   0   3     2361.85     2285.72     82.57 o 
  14   0   3      655.50      705.57     39.68 o 
  15   0   3        3.58        5.53     14.14 o 
  -8   1   3     6564.63     6553.97    265.89 o 
  -7   1   3    53322.41    51969.35    864.17 o 
  -6   1   3        4.24        1.46     11.54 o 
  -5   1   3      446.12      323.31     19.15 o 
  -4   1   3     2245.30     2386.85     40.94 o 
  -3   1   3    18496.81    19465.74    240.01 o 
  -2   1   3     1821.34     1835.68     24.21 o 
  -1   1   3    33450.99    32991.41    246.14 o 
   0   1   3      680.16      512.10      9.77 o 
   1   1   3   193580.38   195205.59   1810.95 o 
   2   1   3      458.32      451.85      6.07 o 
   3   1   3    91702.95    90621.41    866.58 o 
   4   1   3     2049.46     2202.45     31.86 o 
   5   1   3      650.19     1017.77     29.06 o 
   6   1   3     7144.88     7370.21     93.75 o 
   7   1   3     8702.12     9027.17    197.37 o 
   8   1   3      197.99      182.26     13.39 o 
   9   1   3    33022.51    32560.48    636.15 o 
  10   1   3     4148.59     4147.36    127.57 o 
  11   1   3       12.95        9.22      7.77 o 
  12   1   3     1554.16     1556.94     45.57 o 
  13   1   3     2749.20     2858.75     93.30 o 
  14   1   3      570.12      572.05     26.60 o 
  15   1   3      564.20      548.28     27.96 o 
 -13   2   3        2.36      -16.51     16.51 o 
 -12   2   3      991.72      924.23     32.34 o 
 -11   2   3     3089.93     3013.41     79.98 o 
  -9   2   3    13658.86    13247.84    452.39 o 
  -8   2   3     1293.97     1392.04     88.36 o 
  -7   2   3    16401.12    15839.73    314.41 o 
  -6   2   3       90.57       83.33     18.79 o 
  -5   2   3     1614.57     1639.86     35.66 o 
  -4   2   3     1487.26     1532.43     46.77 o 
  -3   2   3    81579.37    79792.01   1490.90 o 
  -2   2   3     9051.56     9238.82    107.08 o 
  -1   2   3    64343.13    62373.14    474.24 o 
   0   2   3     2067.64     1964.13     21.63 o 
   1   2   3    18715.80    18925.89    156.93 o 
   2   2   3      444.86      414.01      6.21 o 
   3   2   3    28463.45    28325.06    285.29 o 
   4   2   3     1267.93     1214.42     20.63 o 
   5   2   3     5794.76     5183.92     74.02 o 
   6   2   3     1263.66     1306.26     21.75 o 
   7   2   3     1071.73     1333.64     20.02 o 
   8   2   3      870.26      841.78     32.03 o 
   9   2   3     9436.83     9159.82    306.71 o 
  10   2   3       13.36       -8.90     10.20 o 
  11   2   3     1272.78     1316.64     30.07 o 
  12   2   3      451.12      398.16     39.55 o 
  13   2   3     2659.29     2549.54    103.44 o 
  14   2   3        7.53       27.84     12.32 o 
  15   2   3       51.66       66.54     15.38 o 
 -15   3   3      127.46      134.67     24.91 o 
 -14   3   3     3761.92     4023.00    121.14 o 
 -12   3   3      635.24      672.17     36.93 o 
 -11   3   3     1778.94     1701.65     48.84 o 
 -10   3   3       55.01       45.60     10.85 o 
  -9   3   3     1797.04     1836.88     42.87 o 
  -8   3   3      877.26      791.10     28.81 o 
  -7   3   3     1808.44     2020.49    103.15 o 
  -6   3   3     3480.01     3477.73     80.12 o 
  -5   3   3   172229.70   168069.44   2637.07 o 
  -4   3   3     3911.80     3736.87     56.65 o 
  -3   3   3     6689.36     6823.86     80.68 o 
  -2   3   3     9002.09     8961.89    112.53 o 
  -1   3   3    30395.54    32648.75    252.86 o 
   0   3   3      391.09      369.64      6.08 o 
   1   3   3    25058.86    25559.58    267.89 o 
   2   3   3      843.88      861.04      8.19 o 
   3   3   3     2929.04     3173.98     28.87 o 
   4   3   3        5.96       13.94      3.21 o 
   5   3   3       87.63      101.00      7.80 o 
   6   3   3      566.91      569.31     11.98 o 
   7   3   3    12055.58    12308.77    159.51 o 
   8   3   3     1098.67     1225.88     31.12 o 
   9   3   3     5617.09     5610.25    114.74 o 
  10   3   3       75.37       61.13     11.73 o 
  11   3   3      865.10      905.63     27.43 o 
  12   3   3      997.66      970.35     87.47 o 
  13   3   3      994.59      949.82     34.31 o 
  14   3   3        5.11        6.09     11.30 o 
  15   3   3     2875.94     2883.36     75.05 o 
 -14   4   3        0.13       45.18     22.88 o 
 -13   4   3      228.25      202.73     25.20 o 
 -12   4   3       49.61       37.36     12.70 o 
 -11   4   3      884.79      903.69     35.43 o 
 -10   4   3     1192.60     1282.48     73.25 o 
  -9   4   3    10817.23    10778.56    199.57 o 
  -8   4   3        5.43        4.62      7.69 o 
  -7   4   3     3275.81     3131.28     82.55 o 
  -6   4   3     3059.26     3071.98     51.08 o 
  -5   4   3    14489.63    14881.55    168.37 o 
  -4   4   3     4614.85     4573.08     61.97 o 
  -3   4   3     5888.34     5273.98     70.66 o 
  -2   4   3     3293.83     3174.73     34.05 o 
  -1   4   3    38690.38    36966.56    304.20 o 
   0   4   3     1288.48     1290.18     13.96 o 
   1   4   3     2775.36     2521.81     22.64 o 
   2   4   3        2.48       -2.33      2.33 o 
   3   4   3    50887.18    49107.04    390.28 o 
   4   4   3     3846.04     3877.68     40.50 o 
   5   4   3     4062.49     4670.97     52.48 o 
   6   4   3      280.84      258.10     11.40 o 
   7   4   3      389.45      467.34     11.92 o 
   8   4   3      652.79      660.84     23.37 o 
   9   4   3       78.22       70.31     11.73 o 
  10   4   3      212.05      203.51     12.34 o 
  11   4   3    33374.55    34032.36    754.74 o 
  12   4   3     1338.45     1341.42     50.06 o 
  13   4   3        2.27      -10.96     11.51 o 
  14   4   3     1089.55     1147.95     34.21 o 
  15   4   3      913.28      853.42     32.91 o 
 -14   5   3     1304.48     1336.66     40.50 o 
 -13   5   3      528.41      540.55     66.47 o 
 -12   5   3      299.60      277.17     26.65 o 
 -11   5   3     1856.80     1893.62     43.29 o 
 -10   5   3      528.37      583.76     16.09 o 
  -9   5   3      298.01      346.71     22.18 o 
  -8   5   3     4268.71     4236.26     87.85 o 
  -7   5   3       35.25       71.39     13.62 o 
  -6   5   3      247.44      261.63     10.23 o 
  -5   5   3    36546.00    36518.23    450.82 o 
  -4   5   3    14769.64    14828.46    162.55 o 
  -3   5   3     9420.50     9227.57     89.20 o 
  -2   5   3     5388.03     5303.65     60.69 o 
  -1   5   3   157111.47   159382.47   1411.49 o 
   0   5   3     3213.39     3243.68     43.54 o 
   1   5   3   102254.40   105375.27    803.66 o 
   2   5   3     1626.18     1446.44     12.67 o 
   3   5   3     1967.76     1770.26     18.22 o 
   4   5   3     1479.98     1550.78     18.13 o 
   5   5   3     5501.76     5259.40     56.00 o 
   6   5   3        7.98       11.81      3.67 o 
   7   5   3    44887.09    44916.98    509.73 o 
   8   5   3      303.54      305.53     13.47 o 
   9   5   3    13306.85    13480.84    270.74 o 
  10   5   3       21.92       30.25      8.49 o 
  11   5   3       35.51       -9.60      9.60 o 
  12   5   3     2618.76     2632.58     51.98 o 
  13   5   3      897.55      804.91     29.99 o 
  14   5   3      331.07      292.15     21.14 o 
  15   5   3      388.76      329.33     21.02 o 
 -14   6   3      137.60      130.85     18.22 o 
 -13   6   3        0.21       30.66     13.55 o 
 -12   6   3     2633.81     2691.64     60.85 o 
 -11   6   3       67.97       78.39     16.70 o 
 -10   6   3        0.47       -9.20      9.20 o 
  -9   6   3    29383.08    29887.30    473.78 o 
  -8   6   3     3147.14     3139.90     47.80 o 
  -7   6   3       60.24       49.23      9.53 o 
  -6   6   3     1538.71     1543.67     23.46 o 
  -5   6   3     4473.54     4271.98     48.93 o 
  -4   6   3    12208.35    12160.56    116.81 o 
  -3   6   3     3974.74     4268.38     46.62 o 
  -2   6   3       79.96       56.54      8.77 o 
  -1   6   3    32474.91    32283.59    267.94 o 
   0   6   3     4388.52     4491.05     43.46 o 
   1   6   3    39111.88    40081.27    319.39 o 
   2   6   3     1680.75     1567.52     15.03 o 
   3   6   3     5649.00     4823.73     38.79 o 
   4   6   3        6.94       12.30      2.70 o 
   5   6   3   122679.02   122745.95   1076.20 o 
   6   6   3      455.61      440.94     10.36 o 
   7   6   3      108.66      173.27     11.51 o 
   8   6   3     2371.58     2492.54     37.23 o 
   9   6   3      506.97      507.42     13.07 o 
  10   6   3       19.59       20.10      6.46 o 
  11   6   3    13658.25    13922.73    179.18 o 
  12   6   3     5472.32     5630.73    163.74 o 
  13   6   3       97.62      105.05     15.84 o 
  14   6   3      375.03      363.51     21.15 o 
  15   6   3      504.45      460.29     26.08 o 
 -14   7   3      511.53      496.14     45.18 o 
 -13   7   3     2774.73     2762.85     68.24 o 
 -12   7   3     1002.97     1022.87     49.10 o 
 -11   7   3     3870.44     3745.37     69.88 o 
 -10   7   3      375.65      343.84     23.16 o 
  -9   7   3      970.74      938.22     26.22 o 
  -8   7   3     2221.41     2263.83     49.64 o 
  -7   7   3        3.58        5.44      5.19 o 
  -6   7   3     3953.61     4014.52     46.83 o 
  -5   7   3     2258.43     2504.14     42.95 o 
  -4   7   3     4023.71     3871.57     42.22 o 
  -3   7   3       59.01       61.58     15.18 o 
  -2   7   3      341.40      322.34      9.94 o 
  -1   7   3    41856.63    44768.28    345.32 o 
   0   7   3      368.07      364.55     10.40 o 
   1   7   3    61401.64    60432.80    436.73 o 
   2   7   3     1259.48     1284.47     14.08 o 
   3   7   3     3087.84     2520.20     22.94 o 
   4   7   3     7000.06     6910.12     58.42 o 
   5   7   3    11486.90    11113.87    102.04 o 
   6   7   3       14.15       13.98      4.40 o 
   7   7   3    10371.24    10421.75    100.60 o 
   8   7   3      940.10      963.56     16.95 o 
   9   7   3     9786.99     9746.93    118.93 o 
  10   7   3      169.46      172.97      9.41 o 
  11   7   3       84.55       68.61     13.24 o 
  12   7   3        3.54        8.35     25.63 o 
  13   7   3      612.60      587.31     21.43 o 
  14   7   3       55.98       58.87     13.84 o 
  15   7   3      514.66      482.65     31.57 o 
 -14   8   3      272.70      226.19     39.10 o 
 -13   8   3      134.52      130.54     19.55 o 
 -12   8   3       52.35       64.62     16.26 o 
 -11   8   3      260.16      247.44     17.11 o 
 -10   8   3     2714.56     2737.77     80.80 o 
  -9   8   3       18.27        8.48      8.84 o 
  -8   8   3       18.36       25.43      8.29 o 
  -7   8   3     3911.09     3814.97     51.54 o 
  -6   8   3     6458.44     6451.18     79.14 o 
  -5   8   3     5420.24     5699.53     64.83 o 
  -4   8   3      903.11      830.37     15.56 o 
  -3   8   3    71468.29    75011.63    734.31 o 
  -2   8   3     1909.41     1931.76     23.64 o 
  -1   8   3     6306.16     6942.21     58.83 o 
   0   8   3     1240.20     1315.42     19.30 o 
   1   8   3   117954.78   119592.79    909.68 o 
   2   8   3      524.27      541.96     10.05 o 
   3   8   3     7396.34     7737.79     59.22 o 
   4   8   3      134.57      112.43      4.96 o 
   5   8   3    44641.20    43678.10    408.34 o 
   6   8   3        6.03       -6.08      6.08 o 
   7   8   3     1181.62     1083.23     18.60 o 
   8   8   3      550.62      431.96     15.43 o 
   9   8   3     4017.92     4177.82     43.84 o 
  10   8   3      110.06       74.98      8.00 o 
  11   8   3     4659.39     4599.41     72.93 o 
  12   8   3        1.29      -15.26     15.26 o 
  13   8   3        1.42       -8.78      8.78 o 
  14   8   3     1593.88     1660.79     46.65 o 
  15   8   3     3211.99     3189.41    246.45 o 
 -13   9   3       36.48       34.75     19.00 o 
 -12   9   3     2096.89     2088.77     85.61 o 
 -11   9   3     3055.20     2973.93     73.34 o 
 -10   9   3     1275.94     1302.54     35.49 o 
  -9   9   3      991.19      996.94     28.81 o 
  -8   9   3       94.82       90.83      9.44 o 
  -7   9   3     2359.17     2348.99     38.60 o 
  -6   9   3      748.27      777.11     19.98 o 
  -5   9   3     4651.59     4484.10     59.86 o 
  -4   9   3     7241.94     7415.92     77.35 o 
  -3   9   3    37569.25    37358.11    371.53 o 
  -2   9   3     6990.28     7265.07     71.10 o 
  -1   9   3    47736.68    50822.64    393.62 o 
   0   9   3      970.08     1021.43     15.95 o 
   1   9   3   274550.47   276765.81   2440.34 o 
   2   9   3       10.01       -3.39      3.39 o 
   3   9   3    28900.39    29281.47    210.69 o 
   4   9   3      482.51      469.02      8.32 o 
   5   9   3     1529.03     1538.47     22.96 o 
   6   9   3     2528.47     2556.90     30.43 o 
   7   9   3    16082.38    15546.71    142.57 o 
   8   9   3     1780.47     1769.75     23.69 o 
   9   9   3     9704.66     9644.48    108.73 o 
  10   9   3     1445.47     1494.12     26.24 o 
  11   9   3     5935.43     5865.78     76.08 o 
  12   9   3       28.46        5.96     14.42 o 
  13   9   3     4883.60     4847.61     76.93 o 
  14   9   3      641.01      589.87     34.90 o 
  15   9   3     1444.76     1517.08     70.68 o 
 -13  10   3      321.83      225.62     40.26 o 
 -12  10   3      543.32      578.69     53.00 o 
 -11  10   3      929.02      985.66     44.61 o 
 -10  10   3      108.62      130.47     16.59 o 
  -9  10   3     1049.56     1036.78     31.99 o 
  -8  10   3     1805.06     1808.93     50.83 o 
  -7  10   3      527.17      560.18     25.95 o 
  -6  10   3    11650.39    11777.23    205.55 o 
  -5  10   3    18857.89    19443.22    234.54 o 
  -4  10   3       16.05       22.19      7.69 o 
  -3  10   3    71222.74    73331.21    763.20 o 
  -2  10   3     2490.16     2329.72     29.01 o 
  -1  10   3    46957.86    46241.13    359.10 o 
   0  10   3      526.72      497.88     12.31 o 
   1  10   3    48671.58    51297.82    399.20 o 
   2  10   3     1212.28     1356.23     17.49 o 
   3  10   3      508.28      553.75     15.11 o 
   4  10   3      138.35      125.44      5.39 o 
   5  10   3   112042.23   112179.80    903.83 o 
   6  10   3        2.06       -6.64      6.64 o 
   7  10   3      527.63      531.77     15.56 o 
   8  10   3       54.69       60.46      7.27 o 
   9  10   3     1103.59     1033.40     19.64 o 
  10  10   3      347.45      351.62     13.36 o 
  11  10   3     7294.32     7141.88     90.45 o 
  12  10   3      810.91      826.67     23.32 o 
  13  10   3     1770.03     1680.08     34.73 o 
  14  10   3     1572.26     1572.00     38.70 o 
  15  10   3     2035.24     2113.81     87.20 o 
 -13  11   3       60.71       53.87     33.31 o 
 -12  11   3       57.05       28.09     30.70 o 
 -11  11   3     2410.22     2497.52    104.88 o 
 -10  11   3     7747.83     7879.98    128.43 o 
  -9  11   3     2741.66     2711.84     57.36 o 
  -8  11   3       45.45       57.02     11.67 o 
  -7  11   3     6277.21     6370.40     90.48 o 
  -6  11   3        2.46       -9.51      9.51 o 
  -5  11   3    46203.26    46458.93    553.92 o 
  -4  11   3      469.22      502.03     20.91 o 
  -3  11   3    43213.54    44454.00    534.87 o 
  -2  11   3       66.96       24.27      6.22 o 
  -1  11   3     9405.88     9771.53     98.72 o 
   0  11   3     5859.13     5908.70     59.27 o 
   1  11   3    35249.87    34915.69    288.15 o 
   2  11   3      548.05      454.99     10.61 o 
   3  11   3      201.12      216.46      7.18 o 
   4  11   3      553.58      633.45     11.66 o 
   5  11   3      158.36      187.52     10.14 o 
   6  11   3      614.45      602.95     16.42 o 
   7  11   3     3484.47     3509.48     43.60 o 
   8  11   3       22.48        3.46      6.97 o 
   9  11   3       79.51       90.53      8.98 o 
  10  11   3     2916.04     2916.97     40.97 o 
  11  11   3    10387.97    10074.47    123.33 o 
  12  11   3        5.55       -5.86     10.11 o 
  13  11   3     1384.43     1379.76     36.91 o 
  14  11   3     1680.05     1593.95     47.33 o 
  15  11   3      603.44      564.68     33.08 o 
 -12  12   3      234.12      262.97     42.57 o 
 -11  12   3      109.29      117.29     35.04 o 
 -10  12   3       55.66       82.83     22.16 o 
  -9  12   3     3190.93     3173.55     65.59 o 
  -8  12   3      225.44      208.26     16.63 o 
  -7  12   3    17947.35    17891.34    226.62 o 
  -6  12   3      515.10      463.33     20.06 o 
  -5  12   3       32.71       38.23     12.48 o 
  -4  12   3     4831.88     4957.25     80.58 o 
  -3  12   3     1351.77     1420.98     46.99 o 
  -2  12   3     6150.52     6466.87    107.00 o 
  -1  12   3     2352.83     2246.72     30.43 o 
   0  12   3       90.58       27.23      6.98 o 
   1  12   3     9331.64     9144.47     83.13 o 
   2  12   3      971.11      988.96     17.11 o 
   3  12   3    11205.33    11465.69     95.83 o 
   4  12   3      583.16      479.30     10.59 o 
   5  12   3     6392.56     6634.83     60.27 o 
   6  12   3      176.31      161.93      7.42 o 
   7  12   3    33965.38    34188.73    334.32 o 
   8  12   3       25.83       26.62      8.28 o 
   9  12   3     1100.35     1052.59     23.09 o 
  10  12   3      941.31      952.11     22.22 o 
  11  12   3     8536.84     8580.02    108.46 o 
  12  12   3        0.95      -15.66     15.66 o 
  13  12   3     4234.30     4260.19     78.63 o 
  14  12   3      127.45      122.00     17.08 o 
  15  12   3      159.38      137.98     16.80 o 
 -12  13   3      462.04      435.60     51.55 o 
 -11  13   3     3899.22     4195.57    155.63 o 
 -10  13   3      421.07      455.01     48.66 o 
  -9  13   3      537.29      476.61     32.53 o 
  -8  13   3      803.69      731.09     39.68 o 
  -7  13   3     1722.15     1678.75     46.08 o 
  -6  13   3     4171.63     4047.45     77.87 o 
  -5  13   3     1397.88     1348.86     45.42 o 
  -4  13   3        0.22      -10.95     10.95 o 
  -3  13   3     3116.04     3214.93     62.08 o 
  -2  13   3        5.03       -6.54      6.54 o 
  -1  13   3    13895.92    14540.14    144.26 o 
   0  13   3     2355.99     2473.24     33.99 o 
   1  13   3     6479.07     6594.33     63.65 o 
   2  13   3      384.42      295.26     10.49 o 
   3  13   3    10880.41    11044.33     89.27 o 
   4  13   3     3668.27     3741.68     42.04 o 
   5  13   3    16291.18    16416.13    136.29 o 
   6  13   3     2178.58     2143.68     27.80 o 
   7  13   3      482.14      431.53     28.44 o 
   8  13   3        0.97       -0.95      8.59 o 
   9  13   3    19131.49    19307.82    202.65 o 
  10  13   3       19.80       15.46     11.38 o 
  11  13   3        7.90       17.26     11.26 o 
  12  13   3      186.48      144.77     14.40 o 
  13  13   3      526.43      462.70     27.41 o 
  14  13   3      469.53      522.60     26.85 o 
  15  13   3     2839.99     2849.91     61.27 o 
 -12  14   3        4.71      -30.70     30.99 o 
 -11  14   3        8.97       -3.76     36.49 o 
 -10  14   3     2537.69     2688.80    119.08 o 
  -9  14   3      481.20      476.52     37.44 o 
  -8  14   3        0.60      -14.20     14.20 o 
  -7  14   3     4528.87     4389.80     85.15 o 
  -6  14   3      775.99      717.61     33.19 o 
  -5  14   3     6252.51     6129.18    107.10 o 
  -4  14   3     2143.44     2122.12     57.00 o 
  -3  14   3     1156.53     1152.38     40.30 o 
  -2  14   3       14.41        8.33      7.47 o 
  -1  14   3     4897.42     4643.10     59.83 o 
   0  14   3     5184.22     5414.60     64.22 o 
   1  14   3     9193.95     9429.76     87.23 o 
   2  14   3      878.49      856.62     17.19 o 
   3  14   3      168.29      180.88      9.43 o 
   4  14   3     1447.53     1520.07     22.38 o 
   5  14   3    42691.87    43090.06    376.19 o 
   6  14   3      382.68      381.47     13.07 o 
   7  14   3    12919.42    12897.49    192.21 o 
   8  14   3      724.96      657.81     21.29 o 
   9  14   3     2736.85     2754.29     42.40 o 
  10  14   3       55.47       50.56     11.33 o 
  11  14   3     2673.45     2624.14     41.48 o 
  12  14   3      931.64      917.51     27.94 o 
  13  14   3       19.73       -0.71     14.24 o 
  14  14   3      137.99      179.16     19.90 o 
  15  14   3       37.11        2.39     16.95 o 
 -11  15   3     1198.64     1280.04     85.16 o 
 -10  15   3     3439.59     3318.35    138.23 o 
  -9  15   3      625.71      600.66     60.97 o 
  -8  15   3       16.52       -4.71     16.46 o 
  -7  15   3     1881.19     1771.60     50.15 o 
  -6  15   3     1408.21     1422.82     44.87 o 
  -5  15   3     1180.24     1116.22     39.10 o 
  -4  15   3     3657.61     3580.91     81.95 o 
  -3  15   3      303.62      337.90     24.58 o 
  -2  15   3     4748.61     4712.61     61.27 o 
  -1  15   3    19760.03    19643.22    231.28 o 
   0  15   3      736.48      716.22     21.21 o 
   1  15   3     3489.47     3636.24     48.72 o 
   2  15   3      246.82      222.38     11.84 o 
   3  15   3    92477.48    95553.88   1025.49 o 
   4  15   3        5.89       -7.31      7.31 o 
   5  15   3      767.40      756.49     15.95 o 
   6  15   3      106.89       97.07     11.69 o 
   7  15   3    35078.41    34750.92    386.50 o 
   8  15   3     1162.68     1151.20     28.99 o 
   9  15   3     1292.62     1318.98     31.01 o 
  10  15   3     1459.78     1463.53     33.55 o 
  11  15   3     1152.52     1108.87     35.00 o 
  12  15   3       17.50       -3.85     13.88 o 
  13  15   3     2767.13     2831.80     69.21 o 
  14  15   3        8.65       17.80     46.19 o 
  15  15   3        7.98       -4.41     22.01 o 
 -11  16   3     1071.83     1214.84     85.16 o 
 -10  16   3      360.02      436.76     54.16 o 
  -9  16   3      865.09      910.38     74.73 o 
  -8  16   3       21.18       17.74     19.06 o 
  -7  16   3     4028.62     4041.94     83.79 o 
  -6  16   3     6841.41     6703.33    119.80 o 
  -5  16   3       97.82      114.91     20.84 o 
  -4  16   3     2862.89     2669.66     71.08 o 
  -3  16   3       19.66       45.31     17.92 o 
  -2  16   3      169.71      114.30     12.39 o 
  -1  16   3    61325.12    62355.13    697.76 o 
   0  16   3      791.17      724.14     24.13 o 
   1  16   3     5250.08     5498.26     71.32 o 
   2  16   3     1367.96     1403.60     29.16 o 
   3  16   3    30503.23    30961.08    323.23 o 
   4  16   3      326.52      359.34     13.84 o 
   5  16   3        0.99       35.36     10.30 o 
   6  16   3       33.26       18.14     14.15 o 
   7  16   3        5.87       29.42     11.41 o 
   8  16   3     1225.08     1166.24     30.00 o 
   9  16   3     4954.87     4827.04     70.95 o 
  10  16   3        2.79       -3.07     12.21 o 
  11  16   3       30.47       11.32     13.04 o 
  12  16   3     1166.76     1167.84     36.88 o 
  13  16   3      177.51      225.01     25.27 o 
  14  16   3      164.14      202.54     28.27 o 
  15  16   3     1101.58     1112.83     65.03 o 
 -10  17   3      697.14      765.53     72.41 o 
  -9  17   3     1676.28     1764.82    101.10 o 
  -8  17   3     3231.85     3244.79     82.78 o 
  -7  17   3      654.59      656.73     36.66 o 
  -6  17   3      495.76      482.85     30.61 o 
  -5  17   3    20511.24    20204.73    302.32 o 
  -4  17   3       22.86       -2.70     24.94 o 
  -3  17   3     7837.88     7758.47    148.95 o 
  -2  17   3     1332.38     1339.62     31.10 o 
  -1  17   3     2833.32     2956.86     51.15 o 
   0  17   3     3470.21     3482.25     56.98 o 
   1  17   3      111.64       98.70     17.63 o 
   2  17   3      130.76       99.98     14.42 o 
   3  17   3    19584.61    19749.71    213.40 o 
   4  17   3      178.39      145.79     11.78 o 
   5  17   3     9396.68     9501.10    103.38 o 
   6  17   3       27.08        4.13      9.34 o 
   7  17   3      132.43      130.87     14.83 o 
   8  17   3     2039.38     2063.28     41.41 o 
   9  17   3      509.89      477.69     20.76 o 
  10  17   3      531.44      527.24     25.00 o 
  11  17   3      175.94      184.33     17.29 o 
  12  17   3     1811.30     1782.80     61.41 o 
  13  17   3      367.10      317.90     31.05 o 
  14  17   3        0.44       -7.14     23.04 o 
  15  17   3     4333.15     4635.43    168.97 o 
 -10  18   3       77.75       82.25     41.70 o 
  -9  18   3     2129.35     2196.35    114.44 o 
  -8  18   3       45.32       84.17     28.36 o 
  -7  18   3      880.09      886.44     44.85 o 
  -6  18   3     1971.98     1998.57     68.10 o 
  -5  18   3     1547.01     1629.17     51.56 o 
  -4  18   3     1610.41     1633.28     56.63 o 
  -3  18   3     2637.62     2540.41     70.82 o 
  -2  18   3      146.21      158.03     12.86 o 
  -1  18   3    20206.96    20617.84    264.19 o 
   0  18   3      753.15      692.75     36.75 o 
   1  18   3        7.48      -17.41     17.76 o 
   2  18   3       84.90       77.42     14.96 o 
   3  18   3      633.86      619.46     27.36 o 
   4  18   3     3724.60     3794.92     51.46 o 
   5  18   3       45.45       34.23      9.18 o 
   6  18   3        9.65       -0.33      9.34 o 
   7  18   3     1523.70     1580.72     30.03 o 
   8  18   3       13.78       46.75     15.85 o 
   9  18   3     5556.83     5677.72     94.59 o 
  10  18   3       58.49       41.81     16.47 o 
  11  18   3     3852.52     3896.38     74.15 o 
  12  18   3       30.47       31.09     23.22 o 
  13  18   3     3265.18     3385.76    137.35 o 
  14  18   3       18.23       20.56     34.75 o 
 -10  19   3       98.30       62.56     40.26 o 
  -9  19   3        3.54      -15.06     34.75 o 
  -8  19   3     3281.50     3373.72    102.45 o 
  -7  19   3     3098.58     3064.48     84.17 o 
  -6  19   3       56.65       21.29     22.12 o 
  -5  19   3     4958.51     5198.03    115.72 o 
  -4  19   3      261.00      277.17     29.87 o 
  -3  19   3      835.49      900.55     67.64 o 
  -2  19   3      441.67      421.23     20.79 o 
  -1  19   3     1422.99     1535.71     37.72 o 
   0  19   3     2194.76     2251.09     65.37 o 
   1  19   3     5641.83     5493.94    145.58 o 
   2  19   3      314.77      285.30     21.11 o 
   3  19   3     5540.86     5570.86     98.15 o 
   4  19   3      405.40      368.61     16.87 o 
   5  19   3     9903.02     9742.51    108.19 o 
   6  19   3       87.51       83.48     17.88 o 
   7  19   3       29.84       41.00     10.70 o 
   8  19   3       54.83      116.38     18.52 o 
   9  19   3     7669.74     7751.74    121.96 o 
  10  19   3      222.54      258.78     22.27 o 
  11  19   3      400.53      404.28     25.65 o 
  12  19   3      170.81      159.57     24.78 o 
  13  19   3     2525.38     2610.54    120.24 o 
  14  19   3      453.19      471.81     56.77 o 
  -9  20   3      336.47      340.60     55.90 o 
  -8  20   3      311.37      304.75     37.37 o 
  -7  20   3     1565.89     1634.93     72.86 o 
  -6  20   3      356.50      289.52     37.75 o 
  -5  20   3      271.66      220.90     33.63 o 
  -4  20   3        8.72      -14.56     56.91 o 
  -3  20   3     3203.20     3229.32    100.27 o 
  -2  20   3     2060.86     2072.51     46.52 o 
  -1  20   3      471.75      476.55     25.61 o 
   0  20   3     1647.28     1669.08     55.95 o 
   1  20   3     1106.08     1105.50     47.44 o 
   2  20   3     1985.61     1939.01    163.12 o 
   3  20   3      808.78      941.50     35.90 o 
   4  20   3      149.87      135.31     15.61 o 
   5  20   3    27202.50    27153.03    286.24 o 
   6  20   3      298.86      302.35     38.87 o 
   7  20   3     1650.52     1718.85     41.14 o 
   8  20   3      111.51      125.86     19.70 o 
   9  20   3    20567.43    20511.42    276.53 o 
  10  20   3      762.40      824.19     37.09 o 
  11  20   3        7.56      -16.99     18.04 o 
  12  20   3      196.21      208.26     27.17 o 
  13  20   3      172.39      191.15     45.76 o 
  14  20   3       48.95       72.40     41.41 o 
  -8  21   3      598.25      611.30     46.38 o 
  -7  21   3       48.28       63.97     52.13 o 
  -6  21   3      715.68      747.02    106.88 o 
  -5  21   3        7.28      -42.28     42.28 o 
  -4  21   3        4.76       -2.81     25.81 o 
  -3  21   3     3552.98     3564.71    162.01 o 
  -2  21   3     1360.65     1320.40     38.76 o 
  -1  21   3      584.49      551.16     27.50 o 
   0  21   3     1343.60     1364.58     51.29 o 
   1  21   3    17801.55    17331.77    302.49 o 
   2  21   3       28.63       33.37     34.19 o 
   3  21   3     3677.47     3869.21     79.32 o 
   4  21   3        0.06      -15.77     15.77 o 
   5  21   3    29948.55    29626.83    541.09 o 
   6  21   3      488.15      464.90     26.17 o 
   7  21   3     8592.13     8480.90    162.81 o 
   8  21   3      255.04      223.72     32.64 o 
   9  21   3       43.59       67.75     21.32 o 
  10  21   3        0.34      -21.49     21.49 o 
  11  21   3      435.10      391.77     33.46 o 
  12  21   3        2.73      -15.68     24.78 o 
  13  21   3     1964.25     2004.77    109.51 o 
  14  21   3      593.45      653.42     66.33 o 
  -8  22   3      877.10     1051.81     60.97 o 
  -7  22   3     1963.22     2089.26     83.89 o 
  -6  22   3      609.62      559.05     46.53 o 
  -5  22   3      225.45      176.70     37.37 o 
  -4  22   3       37.26      -38.52     38.52 o 
  -3  22   3    11253.02    11270.98    366.58 o 
  -2  22   3      736.64      699.52     34.63 o 
  -1  22   3      496.94      502.79     27.14 o 
   0  22   3       44.42       21.82     20.34 o 
   1  22   3     1654.68     1715.67     60.48 o 
   2  22   3     2895.23     2935.23    103.58 o 
   3  22   3    11978.35    12138.49    189.08 o 
   4  22   3       15.25      -11.79     16.11 o 
   5  22   3      247.50      266.71     19.73 o 
   6  22   3       55.95        2.60     20.14 o 
   7  22   3     1893.71     1806.91     76.38 o 
   8  22   3       50.59       22.86     21.57 o 
   9  22   3       83.46       64.54     25.76 o 
  10  22   3     1516.86     1544.03     70.82 o 
  11  22   3     1087.63     1112.45     59.81 o 
  12  22   3        3.12       13.50     26.41 o 
  13  22   3     2480.97     2622.95    129.22 o 
  -7  23   3     1394.24     1556.73    107.47 o 
  -6  23   3      536.59      447.49     67.48 o 
  -5  23   3      324.99      278.33     60.24 o 
  -4  23   3       61.54       57.34     50.10 o 
  -3  23   3        2.48       13.03     43.44 o 
  -2  23   3     2531.06     2376.53    134.44 o 
  -1  23   3     6763.74     6812.49    138.77 o 
   0  23   3     2493.36     2445.06     74.24 o 
   1  23   3     1992.24     2009.11    128.64 o 
   2  23   3      301.10      352.92     44.85 o 
   3  23   3     8658.28     8246.77    205.86 o 
   4  23   3      929.12      857.73     37.66 o 
   5  23   3     4281.35     4076.41     73.02 o 
   6  23   3      370.93      306.53     26.44 o 
   7  23   3    10808.97    10644.53    196.45 o 
   8  23   3      145.85      144.05     16.29 o 
   9  23   3     4686.99     4748.12    213.05 o 
  10  23   3       15.41      -24.56     56.47 o 
  11  23   3      608.05      528.16     45.16 o 
  12  23   3       81.68       82.55     31.00 o 
  13  23   3      665.57      724.39     71.83 o 
  -7  24   3      668.81      739.45     78.49 o 
  -6  24   3     1942.39     2185.83    132.97 o 
  -5  24   3     1729.95     1747.74    120.80 o 
  -4  24   3     3265.20     3335.65    168.07 o 
  -3  24   3     2435.83     2457.27    142.55 o 
  -2  24   3       25.71       61.98     46.34 o 
  -1  24   3      189.04      136.91     20.00 o 
   0  24   3       96.34       37.77     29.26 o 
   1  24   3     8499.43     8376.75    564.23 o 
   2  24   3      461.90      417.25     50.49 o 
   3  24   3     4233.80     4280.32    135.82 o 
   4  24   3      101.56       61.88     19.96 o 
   5  24   3      136.53       79.09     17.56 o 
   6  24   3      277.30      269.70     21.03 o 
   7  24   3        0.87       36.17     21.39 o 
   8  24   3      623.04      696.30     31.06 o 
   9  24   3       29.10       23.27     33.88 o 
  10  24   3        5.82      -19.27     27.09 o 
  11  24   3     1731.70     1794.62     77.82 o 
  12  24   3      121.70      151.97     34.30 o 
  -6  25   3     1260.57     1449.51    109.79 o 
  -5  25   3      849.49      798.86     85.74 o 
  -4  25   3      223.58      229.09     64.87 o 
  -3  25   3     7122.04     6794.54    263.59 o 
  -2  25   3     1074.18     1247.30    110.65 o 
  -1  25   3      520.01      522.85     40.88 o 
   0  25   3      104.25       25.19     24.30 o 
   1  25   3      176.44      146.46     43.85 o 
   2  25   3        1.36       22.28     35.98 o 
   3  25   3      174.03      212.26     44.02 o 
   4  25   3       49.88       -1.74     23.07 o 
   5  25   3       44.50        9.30     16.19 o 
   6  25   3       78.89       55.86     27.04 o 
   7  25   3     8118.43     7840.60    179.47 o 
   8  25   3       17.47       32.89     17.37 o 
   9  25   3        5.71       18.25     47.50 o 
  10  25   3      158.19      108.32     49.81 o 
  11  25   3     2006.14     2131.27    161.80 o 
  12  25   3      511.46      601.33     59.66 o 
  -5  26   3     2037.99     2349.25    143.70 o 
  -4  26   3        8.43      -44.02     44.02 o 
  -3  26   3      227.59      228.80     68.35 o 
  -2  26   3       15.22       65.74     55.03 o 
  -1  26   3     1143.91     1190.41     53.24 o 
   0  26   3       85.20       53.34     23.82 o 
   1  26   3      839.79      808.02     63.03 o 
   2  26   3       99.95      105.67     40.11 o 
   3  26   3     6377.67     6161.56    176.95 o 
   4  26   3       77.44       57.76     21.37 o 
   5  26   3     2651.59     2456.66     89.60 o 
   6  26   3      919.34      788.81     52.53 o 
   7  26   3     1605.48     1660.07     67.40 o 
   8  26   3     1511.24     1544.09     77.21 o 
   9  26   3     1651.73     1556.81    115.30 o 
  10  26   3      191.41      141.04     53.58 o 
  11  26   3     1681.28     1643.71    114.43 o 
  -4  27   3      666.10      648.51     84.29 o 
  -3  27   3     1092.36      979.64     97.62 o 
  -2  27   3       67.29       85.15     62.56 o 
  -1  27   3     3958.00     3818.86    188.96 o 
   0  27   3      153.29       89.20     56.76 o 
   1  27   3     3839.65     3808.67    135.03 o 
   2  27   3      981.94      913.88     70.56 o 
   3  27   3      884.98      941.90     68.30 o 
   4  27   3      294.99      269.51     40.10 o 
   5  27   3      333.83      283.44     38.10 o 
   6  27   3      893.93      920.13     58.03 o 
   7  27   3     3860.13     3996.00    234.46 o 
   8  27   3      144.74      115.95     17.70 o 
   9  27   3        6.07      -41.41     41.41 o 
  10  27   3        1.20       -0.29     45.47 o 
  11  27   3     3070.13     3152.88    160.53 o 
  -3  28   3     1675.33     1978.88    136.44 o 
  -2  28   3      412.74      359.14     75.59 o 
  -1  28   3      906.90      899.95    101.09 o 
   0  28   3      228.24      236.33     70.38 o 
   1  28   3       11.96       53.32     42.28 o 
   2  28   3     3075.71     3364.42    128.66 o 
   3  28   3      552.93      449.82     55.82 o 
   4  28   3      158.91      133.12     43.82 o 
   5  28   3       26.22       84.56     40.40 o 
   6  28   3        0.10      -27.68     27.68 o 
   7  28   3     5568.44     5731.07    199.01 o 
   8  28   3      257.35      204.50     44.38 o 
   9  28   3        0.30        8.69     49.23 o 
  10  28   3       84.61       33.59     49.52 o 
  -2  29   3      448.37      328.15     75.30 o 
  -1  29   3      373.14      379.41     78.49 o 
   0  29   3     1955.55     2042.14    146.01 o 
   1  29   3     2257.52     2383.77    228.01 o 
   2  29   3      131.01      151.02     48.20 o 
   3  29   3     3361.85     3209.55    129.10 o 
   4  29   3       38.54       36.50     41.38 o 
   5  29   3      662.78      574.52     48.87 o 
   6  29   3        0.63        1.18     28.33 o 
   7  29   3     1086.96     1091.61     59.87 o 
   8  29   3      446.72      444.36     25.45 o 
   9  29   3       13.01       17.09     49.81 o 
   0  30   3       67.39      104.55     65.16 o 
   1  30   3       35.60      112.95     68.64 o 
   2  30   3      125.05       66.04     43.68 o 
   3  30   3      939.36      923.41     74.75 o 
   4  30   3       76.89      -24.04     54.74 o 
   5  30   3     1076.96     1130.46     66.86 o 
   6  30   3        3.86      -28.63     28.63 o 
   7  30   3      759.20      759.23     86.17 o 
   3  31   3      131.70       85.44    113.96 o 
   4  31   3      414.99      269.06     78.20 o 
   5  31   3        1.01      -30.54     30.54 o 
  -5 -29   4        0.03       -8.58     30.53 o 
  -4 -29   4      166.11      195.57     40.39 o 
  -3 -29   4      222.25      121.93     73.85 o 
  -2 -29   4       35.94       51.97     44.52 o 
  -7 -28   4       31.76       15.38     24.16 o 
  -6 -28   4      189.54      220.37     35.77 o 
  -5 -28   4       40.08       31.46     30.32 o 
  -4 -28   4     4518.56     4701.30    138.97 o 
  -3 -28   4       25.17      -30.53     58.50 o 
  -2 -28   4     3404.55     3424.42    177.34 o 
  -1 -28   4       32.29       84.49     45.77 o 
   0 -28   4      558.12      540.75     90.08 o 
   1 -28   4      194.53      124.54     68.35 o 
  -9 -27   4      434.89      366.96     70.67 o 
  -8 -27   4     2167.33     1903.43    130.95 o 
  -7 -27   4      218.59      202.46     54.16 o 
  -6 -27   4     3994.65     3949.73    117.00 o 
  -5 -27   4        8.90       17.94     29.34 o 
  -4 -27   4     6158.02     6294.68    167.41 o 
  -3 -27   4        8.70       35.16     47.35 o 
  -2 -27   4     3144.56     3388.55    130.89 o 
  -1 -27   4      850.34      796.76    138.89 o 
   0 -27   4     3974.31     3758.82    195.33 o 
   1 -27   4       13.36      -41.99     49.23 o 
   2 -27   4       47.99       12.45     56.76 o 
 -10 -26   4     1610.71     1578.22    118.19 o 
  -9 -26   4      334.71      430.38     72.70 o 
  -8 -26   4     7750.06     7795.21    291.45 o 
  -7 -26   4       24.46       12.88     22.77 o 
  -6 -26   4      581.62      574.04     44.37 o 
  -5 -26   4       23.53       20.44     28.71 o 
  -4 -26   4       72.10      128.78     33.97 o 
  -3 -26   4      197.36      216.56     32.30 o 
  -2 -26   4     1498.05     1599.65     90.95 o 
  -1 -26   4       61.72       44.77     41.16 o 
   0 -26   4     1579.81     1652.00    109.21 o 
   1 -26   4        4.08      -51.26     51.26 o 
   2 -26   4      602.67      547.13     87.76 o 
   3 -26   4       12.91       25.20     54.16 o 
 -10 -25   4      209.15      259.21     60.24 o 
  -9 -25   4       11.58        0.00     46.92 o 
  -8 -25   4     1520.66     1662.22    119.64 o 
  -7 -25   4       22.24       57.63     24.09 o 
  -6 -25   4     1771.35     1765.97     72.29 o 
  -5 -25   4       24.34      -17.82     37.07 o 
  -4 -25   4     3159.38     3135.27     82.57 o 
  -3 -25   4       42.44       11.28     29.90 o 
  -2 -25   4     1390.34     1409.44     81.61 o 
  -1 -25   4       34.88       39.65     40.99 o 
   0 -25   4        0.96        8.24     23.72 o 
   1 -25   4      224.13      220.98     65.16 o 
   2 -25   4      510.40      488.03     76.75 o 
   3 -25   4      982.85      877.37     99.06 o 
   4 -25   4        2.53      -44.31     53.00 o 
 -11 -24   4      235.87      290.64     51.55 o 
 -10 -24   4       61.48       36.20     46.63 o 
  -9 -24   4      276.16      211.13     56.19 o 
  -8 -24   4      987.74      926.64     72.13 o 
  -7 -24   4      228.52      194.46     19.52 o 
  -6 -24   4      855.99      898.07     41.25 o 
  -5 -24   4      143.63       95.62     15.36 o 
  -4 -24   4       45.39      -20.67     20.67 o 
  -3 -24   4      110.47       66.35     31.07 o 
  -2 -24   4       27.30       30.53     35.68 o 
  -1 -24   4      463.08      521.70     63.57 o 
   0 -24   4        3.26      -21.95     21.95 o 
   1 -24   4     2173.59     2304.66     87.98 o 
   2 -24   4      674.79      719.76     88.63 o 
   3 -24   4       78.44        5.79     54.45 o 
   4 -24   4     4362.03     4112.39    195.35 o 
   5 -24   4      128.47      209.10     63.14 o 
 -12 -23   4     1341.43     1454.45    101.39 o 
 -11 -23   4      331.50      295.39     41.34 o 
 -10 -23   4       17.88      -26.88     26.88 o 
  -9 -23   4        2.38      -13.08     27.53 o 
  -8 -23   4      257.38      247.08     68.21 o 
  -7 -23   4      372.90      299.40     20.40 o 
  -6 -23   4      183.64      178.74     23.86 o 
  -5 -23   4       11.75      -11.54     12.56 o 
  -4 -23   4      348.13      297.21     26.52 o 
  -3 -23   4      317.44      323.21     27.81 o 
  -2 -23   4        0.53       76.53     36.07 o 
  -1 -23   4      133.73       72.49     37.30 o 
   0 -23   4     2127.39     2123.32     71.88 o 
   1 -23   4       61.28       84.09     24.96 o 
   2 -23   4    23702.23    23372.72    499.94 o 
   3 -23   4     1024.15      990.64     97.33 o 
   4 -23   4     1065.51      967.47     95.59 o 
   5 -23   4      733.87      674.58     85.16 o 
   6 -23   4      777.05      814.20     86.89 o 
 -12 -22   4      135.97      173.48     47.21 o 
 -11 -22   4      101.61       59.71     30.60 o 
 -10 -22   4      237.63      181.34     36.86 o 
  -9 -22   4      692.53      783.32     55.05 o 
  -8 -22   4     3941.09     4203.43     93.94 o 
  -7 -22   4      496.60      523.93     27.05 o 
  -6 -22   4      316.21      309.15     26.80 o 
  -5 -22   4      110.85       79.28     14.03 o 
  -4 -22   4       56.11       41.31     15.77 o 
  -3 -22   4        8.37       -6.42     24.75 o 
  -2 -22   4    52800.55    52018.82    993.17 o 
  -1 -22   4       33.24       -1.44     36.45 o 
   0 -22   4       11.18      -15.00     20.35 o 
   1 -22   4      206.81      201.89     53.25 o 
   2 -22   4     1329.56     1427.67     68.18 o 
   3 -22   4      444.27      544.80     76.46 o 
   4 -22   4       21.77       31.28     48.94 o 
   5 -22   4      308.67      218.96     63.43 o 
   6 -22   4      466.93      512.65     72.99 o 
   7 -22   4        0.57       13.61     46.63 o 
 -13 -21   4      234.61      297.15     52.42 o 
 -12 -21   4      567.78      574.64     62.56 o 
 -11 -21   4      100.01       79.71     46.19 o 
 -10 -21   4     4642.01     4617.60    111.72 o 
  -9 -21   4       76.97       59.70     23.46 o 
  -8 -21   4     1225.50     1304.70     49.93 o 
  -7 -21   4      629.78      618.68     28.93 o 
  -6 -21   4    24843.27    24501.29    352.53 o 
  -5 -21   4      188.37      153.79     15.64 o 
  -4 -21   4    13253.18    13184.42    181.76 o 
  -3 -21   4       41.19       22.15     23.28 o 
  -2 -21   4      226.38      258.22     40.04 o 
  -1 -21   4     1229.18     1287.59     73.52 o 
   0 -21   4       25.06       42.99     42.08 o 
   1 -21   4        5.24      -17.45     17.45 o 
   2 -21   4     2037.65     1939.01     61.50 o 
   3 -21   4      194.83      213.74     55.03 o 
   4 -21   4      374.33      298.90     60.24 o 
   5 -21   4       63.43      -36.20     47.21 o 
   6 -21   4        2.91      -45.76     45.76 o 
   7 -21   4       53.08       42.86     46.63 o 
   8 -21   4       32.55      -41.99     41.99 o 
 -13 -20   4      495.58      456.75     59.95 o 
 -12 -20   4     1790.15     2059.47    111.53 o 
 -11 -20   4      610.55      638.87     45.06 o 
 -10 -20   4     4801.53     4563.02     96.75 o 
  -9 -20   4      132.24      148.83     23.09 o 
  -8 -20   4     4696.86     4698.33    151.38 o 
  -7 -20   4       80.17      107.26     12.71 o 
  -6 -20   4     1671.71     1716.57     44.34 o 
  -5 -20   4       69.09       35.48     12.20 o 
  -4 -20   4       16.62       34.54     17.70 o 
  -3 -20   4      284.55      231.73     27.25 o 
  -2 -20   4     9482.54     9379.15    239.72 o 
  -1 -20   4        2.95      -12.60     29.69 o 
   0 -20   4     1285.38     1333.39     54.65 o 
   1 -20   4       88.37       61.91     25.34 o 
   2 -20   4      149.08      159.46     19.35 o 
   3 -20   4        0.61       13.90     44.89 o 
   4 -20   4      799.18      742.09     77.63 o 
   5 -20   4       43.92       50.10     45.47 o 
   6 -20   4     2843.16     2740.52    146.33 o 
   7 -20   4     3395.12     3726.88    173.58 o 
   8 -20   4     1762.09     1807.41    115.30 o 
 -13 -19   4      333.86      369.56     55.32 o 
 -12 -19   4     4563.19     4634.88    176.22 o 
 -11 -19   4       71.21       76.45     27.52 o 
 -10 -19   4      124.96      151.28     21.77 o 
  -9 -19   4      356.88      340.87     26.37 o 
  -8 -19   4      628.21      587.09     29.58 o 
  -7 -19   4        0.42       -4.37      8.38 o 
  -6 -19   4     4248.78     4380.09     66.24 o 
  -5 -19   4      180.11      161.96     13.39 o 
  -4 -19   4      541.23      591.74     26.21 o 
  -3 -19   4      516.68      472.33     31.38 o 
  -2 -19   4       96.67      101.81     18.14 o 
  -1 -19   4      174.74      164.34     52.42 o 
   0 -19   4    10924.80    10788.55    203.11 o 
   1 -19   4       86.80      100.91     21.80 o 
   2 -19   4     4318.26     4233.84     83.58 o 
   3 -19   4     2552.63     2391.66    131.26 o 
   4 -19   4     1693.42     1570.78    107.48 o 
   5 -19   4     1046.02     1115.13     76.62 o 
   6 -19   4      590.82      609.61     53.87 o 
   7 -19   4       84.52      117.94     38.52 o 
   8 -19   4     4576.51     4751.37    136.49 o 
   9 -19   4       39.97       -6.57     30.10 o 
 -14 -18   4       45.46       39.10     38.81 o 
 -13 -18   4      821.11      910.95     75.60 o 
 -12 -18   4     2891.30     3085.06    133.87 o 
 -11 -18   4      130.27      130.24     22.36 o 
 -10 -18   4     1117.70     1069.82     40.16 o 
  -9 -18   4     1781.51     1838.10     50.07 o 
  -8 -18   4     1459.48     1467.89     43.55 o 
  -7 -18   4      249.65      215.83     13.81 o 
  -6 -18   4     3807.29     3765.41     55.06 o 
  -5 -18   4      251.54      172.00     12.23 o 
  -4 -18   4    21938.98    21655.18    249.09 o 
  -3 -18   4      458.94      362.67     23.75 o 
  -2 -18   4      474.63      417.98     40.89 o 
  -1 -18   4       28.62      -16.34     24.06 o 
   0 -18   4     5090.10     5068.14    112.91 o 
   1 -18   4     4491.90     4570.35    105.01 o 
   2 -18   4     4510.67     4427.86     85.96 o 
   3 -18   4       40.52       57.71     11.50 o 
   4 -18   4    19267.24    19757.38    397.20 o 
   5 -18   4       22.46        4.51     27.04 o 
   6 -18   4     2086.71     2138.55     81.67 o 
   7 -18   4      852.87      812.81     67.78 o 
   8 -18   4     1960.34     2005.61     80.96 o 
   9 -18   4       68.46       63.86     31.62 o 
 -14 -17   4       70.72       74.14     38.81 o 
 -13 -17   4      401.38      375.65     50.40 o 
 -12 -17   4     3045.59     3086.03    128.66 o 
 -11 -17   4      195.47      178.21     21.36 o 
 -10 -17   4     8902.66     9081.04    218.02 o 
  -9 -17   4      341.82      371.35     25.29 o 
  -8 -17   4     2909.03     2780.75     59.86 o 
  -7 -17   4       41.32       16.11     14.84 o 
  -6 -17   4      327.11      268.36     14.22 o 
  -5 -17   4       25.44       13.55      8.89 o 
  -4 -17   4    25181.99    25178.33    289.28 o 
  -3 -17   4       40.75       28.99     12.01 o 
  -2 -17   4      103.13      131.76     38.41 o 
  -1 -17   4     1250.13     1301.33     62.88 o 
   0 -17   4    11738.97    11886.22    305.97 o 
   1 -17   4       44.61       65.54     21.44 o 
   2 -17   4     7259.31     7287.60    124.12 o 
   3 -17   4      652.94      692.41     24.50 o 
   4 -17   4    14971.35    14834.84    257.54 o 
   5 -17   4      108.01       94.10     38.95 o 
   6 -17   4      108.57      115.17     30.55 o 
   7 -17   4      959.62     1006.19     57.99 o 
   8 -17   4        8.92       32.68     35.48 o 
   9 -17   4      177.25      184.32     33.87 o 
  10 -17   4      313.04      313.66     54.74 o 
 -14 -16   4     3740.01     3884.48    101.57 o 
 -13 -16   4        0.55        9.75     26.64 o 
 -12 -16   4     1190.58     1173.23     51.76 o 
 -11 -16   4      669.13      659.81     35.04 o 
 -10 -16   4    11495.49    11800.45    149.82 o 
  -9 -16   4     2319.28     2453.64     48.60 o 
  -8 -16   4    15486.53    15572.01    188.77 o 
  -7 -16   4      543.73      503.02     24.74 o 
  -6 -16   4        8.05       49.80     22.11 o 
  -5 -16   4      815.16      852.53     34.80 o 
  -4 -16   4    11585.71    11678.79    132.83 o 
  -3 -16   4      288.13      263.29     14.65 o 
  -2 -16   4     5237.74     5299.87     93.22 o 
  -1 -16   4        4.66      -12.02     12.02 o 
   0 -16   4     6596.94     6598.01    132.51 o 
   1 -16   4     1871.73     1928.79     50.39 o 
   2 -16   4     9500.09     9647.08    135.65 o 
   3 -16   4      256.78      287.39     18.16 o 
   4 -16   4     5901.33     5913.76    165.95 o 
   5 -16   4      190.79      173.11     26.69 o 
   6 -16   4     5139.44     5051.41    113.86 o 
   7 -16   4      693.98      719.30     41.36 o 
   8 -16   4      271.68      306.71     41.23 o 
   9 -16   4      432.65      356.93     38.50 o 
  10 -16   4     1725.98     1755.55    104.58 o 
 -14 -15   4     2002.68     2097.88     55.23 o 
 -13 -15   4     1441.31     1517.85     57.20 o 
 -12 -15   4       22.23       18.05     24.55 o 
 -11 -15   4      123.33       71.73     15.88 o 
 -10 -15   4       66.92      127.92     15.69 o 
  -9 -15   4       86.12      105.35     15.40 o 
  -8 -15   4     5891.73     5801.35     82.67 o 
  -7 -15   4        9.32        6.50     11.62 o 
  -6 -15   4     2381.26     2424.63     34.82 o 
  -5 -15   4        2.06       -9.40      9.40 o 
  -4 -15   4     2845.91     2968.32     44.14 o 
  -3 -15   4        4.79        2.37      9.59 o 
  -2 -15   4      633.10      626.74     22.43 o 
  -1 -15   4     3319.58     3496.18     62.39 o 
   0 -15   4      543.69      573.86     33.67 o 
   1 -15   4        4.53       -9.43      9.43 o 
   2 -15   4    14405.61    14330.67    176.38 o 
   3 -15   4      508.48      487.35     18.31 o 
   4 -15   4    19060.19    19381.41    360.48 o 
   5 -15   4     1823.29     1778.71     62.87 o 
   6 -15   4    19552.57    19358.91    329.03 o 
   7 -15   4     2874.47     3027.32     80.91 o 
   8 -15   4     6135.36     6183.04    130.66 o 
   9 -15   4     2803.93     2812.08     90.25 o 
  10 -15   4       54.72       62.56     42.86 o 
  11 -15   4      832.33      988.57     83.71 o 
 -15 -14   4        2.48      -13.17     20.41 o 
 -14 -14   4       15.66       31.85     16.30 o 
 -13 -14   4       39.09       32.45     16.96 o 
 -12 -14   4        0.53        6.70     12.52 o 
 -11 -14   4       13.60       15.51     13.66 o 
 -10 -14   4    17250.21    17162.46    258.20 o 
  -9 -14   4      137.93      182.10     15.54 o 
  -8 -14   4       73.90       99.09     13.01 o 
  -7 -14   4      759.43      740.96     24.95 o 
  -6 -14   4     5639.94     5604.35     62.77 o 
  -5 -14   4     1095.30     1117.66     24.11 o 
  -4 -14   4     3990.29     4060.67     50.28 o 
  -3 -14   4       56.24       46.72     10.44 o 
  -2 -14   4     6884.95     6747.85    116.22 o 
  -1 -14   4      260.65      258.62     13.76 o 
   0 -14   4    45517.71    45640.18    516.46 o 
   1 -14   4      372.41      362.19     20.12 o 
   2 -14   4    14940.42    15370.33    186.24 o 
   3 -14   4      108.13       93.82     10.41 o 
   4 -14   4      373.40      405.13     29.08 o 
   5 -14   4       30.86        5.00     17.92 o 
   6 -14   4     5552.66     5515.63    116.52 o 
   7 -14   4     1511.82     1531.13     56.33 o 
   8 -14   4        0.12       10.84     21.02 o 
   9 -14   4      379.81      354.20     30.52 o 
  10 -14   4        1.13      -15.35     38.52 o 
  11 -14   4       53.76       68.64     41.99 o 
 -15 -13   4       10.39       21.73     20.43 o 
 -14 -13   4     3998.12     3990.99    140.38 o 
 -13 -13   4      307.40      277.29     21.64 o 
 -12 -13   4      673.76      626.27     24.19 o 
 -11 -13   4     1557.86     1569.03     40.59 o 
 -10 -13   4      674.25      753.48     25.95 o 
  -9 -13   4      149.64      150.83     12.56 o 
  -8 -13   4       19.15       27.90     10.30 o 
  -7 -13   4     1322.55     1341.43     28.38 o 
  -6 -13   4     3158.74     3311.68     44.89 o 
  -5 -13   4      439.05      393.05     13.64 o 
  -4 -13   4   101131.80   103239.26    890.64 o 
  -3 -13   4      251.43      256.39     13.07 o 
  -2 -13   4      472.81      480.74     15.83 o 
  -1 -13   4      369.74      334.84     12.53 o 
   0 -13   4     9538.89     9618.32     99.78 o 
   1 -13   4      206.45      247.28     14.16 o 
   2 -13   4     7793.60     7791.32    102.32 o 
   3 -13   4      394.93      376.43     13.92 o 
   4 -13   4      456.66      407.22     29.01 o 
   5 -13   4      249.04      222.08     22.78 o 
   6 -13   4     5984.60     5729.62    117.53 o 
   7 -13   4     1261.95     1231.83     49.32 o 
   8 -13   4       10.76        5.79     19.84 o 
   9 -13   4     1738.18     1807.24     59.22 o 
  10 -13   4     4427.26     4622.96    173.32 o 
  11 -13   4      110.34      119.32     42.86 o 
  12 -13   4      104.75      117.87     42.28 o 
 -15 -12   4      730.13      817.47     79.51 o 
 -14 -12   4       25.81       34.32     25.22 o 
 -13 -12   4      146.94      166.36     22.08 o 
 -12 -12   4       81.45       68.27     12.88 o 
 -11 -12   4     3903.29     3882.22     72.46 o 
 -10 -12   4      976.85     1055.65     24.10 o 
  -9 -12   4       50.79       55.70      8.93 o 
  -8 -12   4    24627.39    24261.95    251.31 o 
  -7 -12   4      228.87      212.40     12.92 o 
  -6 -12   4    29993.26    30385.74    309.80 o 
  -5 -12   4     1393.87     1401.19     22.52 o 
  -4 -12   4     3110.77     3338.68     36.90 o 
  -3 -12   4       50.03       46.79      6.69 o 
  -2 -12   4     3643.41     3533.63     45.90 o 
  -1 -12   4      558.30      543.56     13.86 o 
   0 -12   4     6099.71     6236.97     61.57 o 
   1 -12   4       33.32       30.02      7.63 o 
   2 -12   4    16833.04    17205.94    300.05 o 
   3 -12   4      121.64       96.53      8.76 o 
   4 -12   4     4456.26     4366.34     68.25 o 
   5 -12   4        9.04       17.23     16.82 o 
   6 -12   4     4258.96     4391.05     94.07 o 
   7 -12   4      407.38      353.55     26.39 o 
   8 -12   4     1081.93     1071.15     43.86 o 
   9 -12   4     3575.30     3569.43     84.56 o 
  10 -12   4     3049.45     2972.18    128.37 o 
  11 -12   4      375.12      326.12     51.84 o 
  12 -12   4     1385.09     1293.41     87.19 o 
 -15 -11   4     2350.96     2503.04     68.13 o 
 -14 -11   4       29.36       51.86     12.63 o 
 -13 -11   4      244.63      250.03     17.70 o 
 -12 -11   4     1542.70     1470.54     31.62 o 
 -11 -11   4     1801.38     1797.55     31.64 o 
 -10 -11   4    26724.03    26342.02    268.10 o 
  -9 -11   4     1815.43     1836.64     28.06 o 
  -8 -11   4      158.50      173.91      9.83 o 
  -7 -11   4     1726.68     1734.76     27.05 o 
  -6 -11   4     5409.08     5241.31     63.08 o 
  -5 -11   4      709.62      683.52     14.74 o 
  -4 -11   4     2422.74     2440.29     27.23 o 
  -3 -11   4      692.65      625.61     13.32 o 
  -2 -11   4    38079.57    38898.20    304.85 o 
  -1 -11   4       58.95       37.46      6.33 o 
   0 -11   4     4278.72     4353.34     45.44 o 
   1 -11   4       30.35       37.11      6.40 o 
   2 -11   4    48532.41    48406.93    535.86 o 
   3 -11   4      171.11      186.80      9.17 o 
   4 -11   4      659.12      802.90     41.36 o 
   5 -11   4     3810.68     3817.41     72.73 o 
   6 -11   4     2224.37     2196.14     58.36 o 
   7 -11   4      470.19      503.83     28.79 o 
   8 -11   4        3.75        1.30     15.69 o 
   9 -11   4      114.47      104.17     20.01 o 
  10 -11   4     9548.03     9566.77    220.25 o 
  11 -11   4     1847.65     1719.68     94.44 o 
  12 -11   4     2453.16     2442.73    116.76 o 
 -15 -10   4     1146.87     1213.06     56.63 o 
 -14 -10   4     3983.35     3755.97    152.88 o 
 -13 -10   4      100.30       85.91     12.92 o 
 -12 -10   4     1183.55     1198.47     23.66 o 
 -11 -10   4     1224.28     1239.27     24.32 o 
 -10 -10   4      337.74      413.89     15.03 o 
  -9 -10   4        4.34       19.39      7.35 o 
  -8 -10   4      515.71      527.83     20.03 o 
  -7 -10   4      583.11      520.89     15.45 o 
  -6 -10   4     1610.84     1593.87     25.19 o 
  -5 -10   4     1454.22     1427.84     24.87 o 
  -4 -10   4    29686.62    30123.53    265.96 o 
  -3 -10   4      114.70       91.20      6.31 o 
  -2 -10   4    52495.39    52994.65    410.55 o 
  -1 -10   4       98.75       68.45      6.31 o 
   0 -10   4     8209.14     8044.24     83.58 o 
   1 -10   4     1964.61     2082.68     25.10 o 
   2 -10   4     2496.57     2600.94     37.09 o 
   3 -10   4     2143.58     2143.41     30.32 o 
   4 -10   4     5748.90     6126.21     71.60 o 
   5 -10   4     1353.87     1330.75     38.08 o 
   6 -10   4    30569.46    30854.59    434.33 o 
   7 -10   4     1104.63     1114.66     40.41 o 
   8 -10   4       27.87        4.27     14.40 o 
   9 -10   4      140.43      128.14     20.24 o 
  10 -10   4       21.11       51.67     28.09 o 
  11 -10   4      824.71      899.37     67.49 o 
  12 -10   4      592.37      547.10     51.27 o 
  13 -10   4        0.19      -21.14     31.28 o 
 -15  -9   4      418.53      449.65     61.98 o 
 -14  -9   4      301.82      367.58     23.30 o 
 -13  -9   4        1.19       -7.70      7.70 o 
 -12  -9   4     1168.57     1107.85     25.42 o 
 -11  -9   4       71.33       37.60      8.05 o 
 -10  -9   4     1177.90     1225.51     21.10 o 
  -9  -9   4      140.82      136.18      8.22 o 
  -8  -9   4     5890.49     5855.73     65.65 o 
  -7  -9   4       69.82       46.28      6.89 o 
  -6  -9   4    21388.65    21386.67    205.96 o 
  -5  -9   4       34.47       31.48      6.35 o 
  -4  -9   4     2510.85     2520.41     27.81 o 
  -3  -9   4      570.10      511.96     11.24 o 
  -2  -9   4    20459.85    20399.90    162.73 o 
  -1  -9   4      330.41      374.85     10.73 o 
   0  -9   4    15801.80    15746.13    143.86 o 
   1  -9   4       77.69      106.52      6.92 o 
   2  -9   4    43818.79    44128.87    385.41 o 
   3  -9   4      331.01      331.72     13.15 o 
   4  -9   4    13308.80    13428.81    134.30 o 
   5  -9   4     1011.44      984.11     25.22 o 
   6  -9   4      670.37      775.30     24.18 o 
   7  -9   4      121.97      121.80     12.87 o 
   8  -9   4      707.90      771.68     27.25 o 
   9  -9   4      228.87      173.66     20.05 o 
  10  -9   4       39.92       24.99     46.34 o 
  11  -9   4       85.76       91.52     32.73 o 
  12  -9   4      618.07      586.77     37.03 o 
  13  -9   4      454.74      412.78     33.93 o 
 -15  -8   4        0.66       13.20     19.55 o 
 -14  -8   4      238.76      211.85     16.53 o 
 -13  -8   4       38.67       -0.16      8.36 o 
 -12  -8   4        1.95       -8.41      8.41 o 
 -11  -8   4      399.05      390.43     16.86 o 
 -10  -8   4    21449.29    21142.26    269.12 o 
  -9  -8   4      604.44      597.13     16.37 o 
  -8  -8   4    18082.66    18072.36    168.64 o 
  -7  -8   4        0.44       -3.88      5.04 o 
  -6  -8   4    11460.47    11735.69    108.50 o 
  -5  -8   4     1652.26     1585.43     20.77 o 
  -4  -8   4    21621.03    21719.94    180.22 o 
  -3  -8   4      131.05      168.17      5.56 o 
  -2  -8   4    48828.35    48824.88    391.57 o 
  -1  -8   4      211.87      190.70      8.55 o 
   0  -8   4    32786.80    33202.16    264.91 o 
   1  -8   4      277.48      246.37      8.14 o 
   2  -8   4     3623.33     3746.32     40.52 o 
   3  -8   4      314.76      286.91      8.86 o 
   4  -8   4    13610.00    13321.54    134.93 o 
   5  -8   4      299.79      274.59     19.02 o 
   6  -8   4      904.33      891.48     24.10 o 
   7  -8   4      302.68      291.91     15.17 o 
   8  -8   4     1994.64     1975.37     42.12 o 
   9  -8   4     1186.79     1142.49     32.25 o 
  10  -8   4     3754.67     3820.65     78.76 o 
  11  -8   4        4.20       22.38     21.60 o 
  12  -8   4     3121.41     3080.84    123.44 o 
  13  -8   4      353.42      347.15     43.59 o 
 -15  -7   4       31.23       56.76     22.01 o 
 -14  -7   4     1013.39     1005.41     46.93 o 
 -13  -7   4     1611.44     1431.10     70.69 o 
 -12  -7   4    19064.51    19000.30    319.85 o 
 -11  -7   4     1262.11     1280.00     29.47 o 
 -10  -7   4     3235.29     3278.37     42.53 o 
  -9  -7   4     9240.61     9207.01    129.42 o 
  -8  -7   4       75.20      112.97      8.91 o 
  -7  -7   4     2429.73     2349.27     26.12 o 
  -6  -7   4      499.67      441.95      9.99 o 
  -5  -7   4       99.58      110.56      6.08 o 
  -4  -7   4    81520.50    82761.61    671.68 o 
  -3  -7   4       37.37       44.19      3.50 o 
  -2  -7   4    37314.20    36715.06    271.08 o 
  -1  -7   4      358.81      335.79     11.30 o 
   0  -7   4       48.16       95.04      6.42 o 
   1  -7   4      710.61      727.53     13.66 o 
   2  -7   4        2.79       16.34      5.67 o 
   3  -7   4      102.01       70.38      5.17 o 
   4  -7   4      659.62      615.32     14.30 o 
   5  -7   4      411.28      424.97     15.55 o 
   6  -7   4    10812.79    10955.71    175.79 o 
   7  -7   4       15.86       23.73      9.53 o 
   8  -7   4    27376.17    27682.19    431.82 o 
   9  -7   4        1.55       14.93     11.06 o 
  10  -7   4      715.00      687.59     29.88 o 
  11  -7   4     4061.38     4042.67     82.43 o 
  12  -7   4     1581.37     1640.23     84.59 o 
  13  -7   4      575.07      507.57     36.35 o 
  14  -7   4      637.13      658.42     41.55 o 
 -13  -6   4     1769.28     1774.02     66.66 o 
 -12  -6   4     4294.17     4259.28     83.98 o 
 -11  -6   4     4637.11     4759.84    145.86 o 
 -10  -6   4      571.40      535.70     19.97 o 
  -9  -6   4      379.79      368.03     18.50 o 
  -8  -6   4    21564.41    20882.96    312.98 o 
  -7  -6   4     1929.69     1973.19     30.12 o 
  -6  -6   4    15578.58    15517.89    177.70 o 
  -5  -6   4      142.93      153.21      5.57 o 
  -4  -6   4    69001.30    69035.12    641.56 o 
  -3  -6   4       19.17       18.87      3.49 o 
  -2  -6   4     8744.26     9320.75     87.50 o 
  -1  -6   4      830.90      888.69     13.53 o 
   0  -6   4      370.03      230.38      8.87 o 
   1  -6   4        3.85        1.56      2.56 o 
   2  -6   4    13585.79    14119.28    115.18 o 
   3  -6   4     1146.27     1205.28     18.36 o 
   4  -6   4   117288.02   116672.30   1149.20 o 
   5  -6   4      882.50      796.25     18.89 o 
   6  -6   4      592.03      638.67     31.11 o 
   7  -6   4     3282.82     3208.31     70.93 o 
   8  -6   4      164.16      206.78     13.73 o 
   9  -6   4     3602.15     3761.82     90.15 o 
  10  -6   4     2652.11     2535.03     56.20 o 
  11  -6   4      426.54      406.74     22.91 o 
  12  -6   4     2312.39     2265.73     64.05 o 
  13  -6   4     1685.41     1701.01     57.98 o 
  14  -6   4      273.24      268.05     28.24 o 
 -13  -5   4        5.78       -6.98     18.25 o 
 -12  -5   4     8536.23     8582.65    145.29 o 
 -11  -5   4      249.85      232.61     20.78 o 
 -10  -5   4     2744.73     2646.00     44.34 o 
  -9  -5   4     2812.45     2840.52     46.65 o 
  -8  -5   4     7400.80     7218.11    152.82 o 
  -7  -5   4      561.09      567.40     19.84 o 
  -6  -5   4     1047.18      967.50     22.72 o 
  -5  -5   4     1330.59     1346.56     19.19 o 
  -4  -5   4      178.14      277.85      6.90 o 
  -3  -5   4      585.22      572.97      9.24 o 
  -2  -5   4      838.15      597.97      8.62 o 
  -1  -5   4      640.02      602.29     11.08 o 
   0  -5   4    31496.84    28880.96    234.28 o 
   1  -5   4      595.82      638.89     13.16 o 
   2  -5   4      153.07      131.65      8.92 o 
   3  -5   4      121.94      136.87      5.54 o 
   4  -5   4    23836.55    24180.47    228.73 o 
   5  -5   4     2634.92     2575.04     39.79 o 
   6  -5   4      204.16      191.58      9.83 o 
   7  -5   4        2.75       -7.41      9.08 o 
   8  -5   4     6062.30     6013.41    102.81 o 
   9  -5   4      809.73      830.27     24.09 o 
  10  -5   4     6994.88     6968.98    197.73 o 
  11  -5   4      260.65      241.92     17.86 o 
  12  -5   4     1341.70     1300.14     45.15 o 
  13  -5   4      454.55      510.38     32.46 o 
  14  -5   4       97.04      122.27     22.06 o 
 -12  -4   4     1202.16     1230.88    113.41 o 
 -11  -4   4      868.58      802.26     55.81 o 
 -10  -4   4      229.19      180.90     39.97 o 
  -9  -4   4     2485.41     2355.77     53.54 o 
  -8  -4   4       11.45       45.37     13.49 o 
  -7  -4   4       33.59       16.66      6.50 o 
  -6  -4   4    30123.14    31065.96    380.77 o 
  -5  -4   4     1097.99     1115.64     21.64 o 
  -4  -4   4      289.30      290.52     12.82 o 
  -3  -4   4        2.78        6.28      2.05 o 
  -2  -4   4    87774.75    79085.45    589.74 o 
  -1  -4   4       87.73       67.56      3.78 o 
   0  -4   4    55326.34    57926.22    463.52 o 
   1  -4   4      547.70      578.14     11.12 o 
   2  -4   4     6887.47     6803.69     57.32 o 
   3  -4   4     3583.15     3388.18     37.35 o 
   4  -4   4     8584.34     8542.98     79.17 o 
   5  -4   4     1233.42     1252.32     21.40 o 
   6  -4   4     1936.79     1937.96     27.42 o 
   7  -4   4     1536.95     1582.16     25.65 o 
   8  -4   4     5161.68     5308.06     79.10 o 
   9  -4   4        7.77       -0.49      8.35 o 
  10  -4   4      148.35      194.66     26.15 o 
  11  -4   4       15.78        9.05     11.20 o 
  12  -4   4      219.93      168.51     16.87 o 
  13  -4   4      466.60      488.88     49.63 o 
  14  -4   4      401.23      467.60     31.42 o 
 -12  -3   4     1441.76     1308.53    106.32 o 
 -11  -3   4     1946.33     1830.23     80.41 o 
 -10  -3   4     2542.78     2541.38     90.77 o 
  -9  -3   4      494.91      424.86     35.52 o 
  -8  -3   4     6613.89     6701.57    165.35 o 
  -7  -3   4     5934.31     6032.94    147.40 o 
  -6  -3   4    96055.63    93503.19   1838.28 o 
  -5  -3   4     2600.64     2503.97     41.86 o 
  -4  -3   4       28.95       34.46     10.66 o 
  -3  -3   4     3195.36     3267.74     37.78 o 
  -2  -3   4     6477.84     6550.15     54.59 o 
  -1  -3   4      160.21       77.23      3.20 o 
   0  -3   4    49476.44    51869.23    422.40 o 
   1  -3   4      913.46      848.11     11.15 o 
   2  -3   4       10.47       -5.32      5.32 o 
   3  -3   4      420.59      292.95      8.22 o 
   4  -3   4     3505.02     3118.38     37.05 o 
   5  -3   4       51.73       81.22      6.59 o 
   6  -3   4     2421.97     2329.33     36.35 o 
   7  -3   4       59.24       14.63      8.27 o 
   8  -3   4     5969.13     6062.74    139.66 o 
   9  -3   4      975.02      949.97     31.13 o 
  10  -3   4     1866.40     1813.92     54.27 o 
  11  -3   4      728.74      706.93     34.79 o 
  12  -3   4      865.75      881.54     29.74 o 
  13  -3   4      441.20      415.37     21.05 o 
  14  -3   4     5816.07     5871.09    151.33 o 
 -11  -2   4     3167.24     3210.29    144.76 o 
 -10  -2   4    15521.98    15222.92    342.36 o 
  -9  -2   4      215.59      260.61     57.20 o 
  -8  -2   4     4490.70     4441.41    120.15 o 
  -7  -2   4      756.90      727.55     40.35 o 
  -6  -2   4     3351.71     3228.34    180.49 o 
  -5  -2   4     2420.12     2225.68     53.98 o 
  -4  -2   4    32212.58    31341.36    368.26 o 
  -3  -2   4        8.97       34.20      4.32 o 
  -2  -2   4   130488.51   125804.62   1320.37 o 
  -1  -2   4      176.42       -4.21      4.21 o 
   0  -2   4    13661.48    13147.87    113.42 o 
   1  -2   4       98.78      100.46      4.57 o 
   2  -2   4     1770.48     1954.20     20.74 o 
   3  -2   4       66.02       53.60      4.63 o 
   4  -2   4     8792.97     8913.05    111.17 o 
   5  -2   4      896.22      812.03     16.82 o 
   6  -2   4    17756.98    18141.54    253.47 o 
   7  -2   4     1755.13     1842.07     30.08 o 
   8  -2   4     7419.88     7670.91     98.27 o 
   9  -2   4      780.93      771.82     27.00 o 
  10  -2   4    33151.91    33298.44    875.12 o 
  11  -2   4        4.86       37.38     15.46 o 
  12  -2   4     7449.40     7360.17    161.54 o 
  13  -2   4      290.15      245.83     20.15 o 
  14  -2   4       14.46       10.32     14.84 o 
  15  -2   4      436.65      464.53     30.10 o 
 -10  -1   4     1462.26     1389.65     67.39 o 
  -9  -1   4     1140.11     1224.22     79.95 o 
  -8  -1   4     3232.76     3222.09    122.61 o 
  -7  -1   4     3272.40     3126.52     75.35 o 
  -6  -1   4    46535.46    45993.08    763.93 o 
  -5  -1   4     1764.30     1704.64     56.05 o 
  -4  -1   4    80932.80    80463.71   1034.46 o 
  -3  -1   4       35.12        2.12      3.74 o 
  -2  -1   4    80987.92    80512.32    787.67 o 
  -1  -1   4      827.05      898.76      8.15 o 
   0  -1   4    15206.21    15889.19    135.72 o 
   1  -1   4      677.72      611.28      8.20 o 
   2  -1   4   161171.52   154267.59   1222.00 o 
   3  -1   4       26.51        7.04      3.74 o 
   4  -1   4    99797.46    96041.05   1061.02 o 
   5  -1   4     2034.74     2031.32     28.19 o 
   6  -1   4    33626.47    34685.97    480.71 o 
   7  -1   4      437.57      437.63     12.60 o 
   8  -1   4    35056.82    36249.13    629.45 o 
   9  -1   4      814.54      810.39     21.60 o 
  10  -1   4     1217.30     1118.36     35.07 o 
  11  -1   4     1985.87     1970.62     70.55 o 
  12  -1   4       97.09      137.00     20.04 o 
  13  -1   4     1975.76     2039.44     54.47 o 
  14  -1   4      150.10      108.85     16.04 o 
  15  -1   4     1217.91     1301.50     78.21 o 
  -9   0   4      330.18      299.68     31.44 o 
  -8   0   4    32154.27    31957.78    546.28 o 
  -7   0   4      811.10      798.84     36.75 o 
  -6   0   4    23227.52    22451.33    384.89 o 
  -5   0   4      437.88      358.48     20.80 o 
  -4   0   4    43267.44    44680.28    735.82 o 
  -3   0   4     7000.08     6976.02    102.74 o 
  -2   0   4   188919.33   180465.09   1886.91 o 
  -1   0   4     4512.56     4652.38     33.36 o 
   0   0   4    19469.58    19860.73    185.61 o 
   1   0   4      392.60      427.72      6.11 o 
   2   0   4    26532.44    26358.40    208.46 o 
   3   0   4     1421.78     1599.69     17.57 o 
   4   0   4    85237.13    85321.46    937.09 o 
   5   0   4     2354.18     2316.52     30.45 o 
   6   0   4     7520.81     7573.72     97.30 o 
   7   0   4     2503.06     2487.08     33.27 o 
   8   0   4     6876.23     6961.66     95.80 o 
   9   0   4     1730.96     1751.62     34.53 o 
  10   0   4     2015.08     2044.83     45.55 o 
  11   0   4     2342.07     2383.39     61.78 o 
  12   0   4     2601.86     2573.14     68.10 o 
  13   0   4      201.31      167.55     18.25 o 
  14   0   4      726.73      745.59     32.53 o 
  15   0   4       37.66       16.08     12.17 o 
  -9   1   4      789.65      749.65     70.68 o 
  -8   1   4    22878.97    22412.15    485.29 o 
  -7   1   4    22454.75    21977.86    381.40 o 
  -6   1   4    24758.38    23975.09    339.13 o 
  -5   1   4      775.73      810.88     20.05 o 
  -4   1   4    14189.31    14526.92    205.97 o 
  -3   1   4     2515.01     2569.64     42.66 o 
  -2   1   4   115718.80   110328.32   1086.17 o 
  -1   1   4     3681.56     3618.31     28.39 o 
   0   1   4    44993.66    47824.98    414.77 o 
   1   1   4        0.11       -1.68      1.68 o 
   2   1   4        9.29       68.26      7.55 o 
   3   1   4     3621.94     3546.29     31.78 o 
   4   1   4     4088.81     3699.48     41.13 o 
   5   1   4       21.62       -3.64      3.64 o 
   6   1   4    47521.18    47523.32    475.94 o 
   7   1   4     1631.32     1782.32     28.46 o 
   8   1   4     8552.41     8581.46    157.26 o 
   9   1   4      576.15      617.98     16.51 o 
  10   1   4    11812.08    12157.42    232.87 o 
  11   1   4      604.39      597.49     24.06 o 
  12   1   4     1711.20     1697.86     50.70 o 
  13   1   4     1716.27     1735.31     62.00 o 
  14   1   4     1416.16     1322.49     84.59 o 
  15   1   4       78.70       73.72     16.70 o 
 -12   2   4     1203.16     1141.32     50.69 o 
  -9   2   4     6043.06     6159.25    244.78 o 
  -8   2   4     2558.91     2523.59    126.06 o 
  -7   2   4     1669.32     1647.89     39.76 o 
  -6   2   4    21463.71    21059.75    340.03 o 
  -5   2   4      716.84      714.81     21.28 o 
  -4   2   4     8243.91     9547.80    127.28 o 
  -3   2   4     1257.53     1292.18     20.64 o 
  -2   2   4    19502.28    20368.18    230.72 o 
  -1   2   4       18.69       -1.87      1.87 o 
   0   2   4    29056.98    30513.47    267.47 o 
   1   2   4       38.82       46.16      3.37 o 
   2   2   4     8394.27     8295.25     59.58 o 
   3   2   4        0.57       -0.64      2.09 o 
   4   2   4    21048.96    23054.82    271.42 o 
   5   2   4      132.86      144.00      5.53 o 
   6   2   4    51564.00    51506.74    563.54 o 
   7   2   4      598.88      571.12     16.43 o 
   8   2   4    14857.79    14638.57    304.39 o 
   9   2   4     1248.59     1273.37     23.46 o 
  10   2   4     2848.87     2801.66     47.46 o 
  11   2   4     1192.45     1174.29     29.68 o 
  12   2   4      771.61      691.69     46.92 o 
  13   2   4      212.01      193.33     33.89 o 
  14   2   4     3021.07     2967.90    100.55 o 
  15   2   4        3.27        1.92     14.18 o 
 -13   3   4     6437.24     6631.12    217.17 o 
 -12   3   4     3214.39     3366.29     84.83 o 
 -11   3   4      273.98      260.07     19.86 o 
 -10   3   4     4329.02     4287.29     94.09 o 
  -9   3   4      226.37      199.74     31.42 o 
  -8   3   4     1632.91     1662.47     98.51 o 
  -7   3   4     1079.67     1040.92     34.42 o 
  -6   3   4      375.56      429.34     38.55 o 
  -5   3   4     6178.40     6064.18    106.65 o 
  -4   3   4     3057.60     2917.65     37.67 o 
  -3   3   4    10810.52    10543.73    122.77 o 
  -2   3   4    14873.02    15350.04    155.45 o 
  -1   3   4       82.57       75.88      2.53 o 
   0   3   4    32955.07    35650.29    280.43 o 
   1   3   4      197.88      165.49      5.41 o 
   2   3   4   182908.14   177118.73   1616.37 o 
   3   3   4       20.13       19.32      2.46 o 
   4   3   4     4514.40     4305.85     45.65 o 
   5   3   4     1060.26     1059.31     16.20 o 
   6   3   4    33489.96    33448.50    396.67 o 
   7   3   4      912.35      885.30     14.56 o 
   8   3   4     9979.24    10371.54    172.24 o 
   9   3   4      849.98      820.06     18.80 o 
  10   3   4     6999.59     6987.35     93.44 o 
  11   3   4      118.58      127.21     12.09 o 
  12   3   4       61.56       11.62     23.34 o 
  13   3   4      567.39      516.23     20.98 o 
  14   3   4     1331.36     1301.39     88.06 o 
  15   3   4      450.60      467.55     32.58 o 
 -14   4   4      453.76      492.37     38.81 o 
 -13   4   4      807.57      758.30     42.00 o 
 -12   4   4      267.54      207.71     20.99 o 
 -11   4   4     1980.60     2016.78     57.67 o 
 -10   4   4      313.59      298.91     19.43 o 
  -9   4   4      423.38      387.45     19.24 o 
  -8   4   4      291.12      284.48     20.75 o 
  -7   4   4     1296.51     1256.83     26.12 o 
  -6   4   4     1646.49     1595.48     35.19 o 
  -5   4   4     8554.68     8601.84     99.81 o 
  -4   4   4     4213.72     4432.08     58.25 o 
  -3   4   4     1492.64     1344.40     18.20 o 
  -2   4   4    37806.93    32896.66    283.65 o 
  -1   4   4     4153.53     4152.20     36.24 o 
   0   4   4   229624.42   235551.89   2036.95 o 
   1   4   4     2761.14     2581.69     23.54 o 
   2   4   4    11699.82    11355.00     78.08 o 
   3   4   4       15.17       -2.44      2.44 o 
   4   4   4    15598.08    14955.89    133.61 o 
   5   4   4       31.68       29.44      3.92 o 
   6   4   4      539.99      479.71     11.91 o 
   7   4   4     1435.44     1521.52     19.35 o 
   8   4   4     1055.74     1079.70     16.60 o 
   9   4   4     1776.88     1817.77     27.25 o 
  10   4   4       94.07       54.05     10.08 o 
  11   4   4     1197.63     1213.81     33.98 o 
  12   4   4    10310.76    10071.75    144.86 o 
  13   4   4      476.86      457.59     19.06 o 
  14   4   4      900.80      835.65     31.36 o 
  15   4   4      690.35      684.05     30.63 o 
 -14   5   4       66.60       63.71     24.33 o 
 -13   5   4       56.69       57.34     22.01 o 
 -12   5   4      966.30      961.67     45.19 o 
 -11   5   4     1490.68     1508.60     36.62 o 
 -10   5   4       81.65       90.97     13.67 o 
  -9   5   4     1544.10     1605.95     44.13 o 
  -8   5   4     2718.84     2650.88     60.30 o 
  -7   5   4      843.00      846.35     21.87 o 
  -6   5   4     4721.65     4920.72     63.27 o 
  -5   5   4     1309.05     1247.26     23.09 o 
  -4   5   4   223209.02   218229.83   2199.41 o 
  -3   5   4     5431.68     5476.51     54.81 o 
  -2   5   4     2746.79     2849.07     32.19 o 
  -1   5   4     3556.15     3361.68     30.70 o 
   0   5   4    11597.27    11877.40     97.33 o 
   1   5   4    14906.35    14602.18    123.60 o 
   2   5   4     6340.51     6791.80     48.04 o 
   3   5   4      348.41      333.30      5.97 o 
   4   5   4     1741.37     1965.57     18.76 o 
   5   5   4       14.13       -3.28      3.28 o 
   6   5   4      650.08      876.65     14.16 o 
   7   5   4     1093.28     1081.93     16.64 o 
   8   5   4      155.44      195.41     11.88 o 
   9   5   4      400.96      407.15     18.40 o 
  10   5   4     4369.20     4486.33     57.68 o 
  11   5   4     1131.05     1193.66     39.52 o 
  12   5   4      610.91      620.06     47.95 o 
  13   5   4     1189.69     1129.30     28.61 o 
  14   5   4     2034.41     2071.61     52.09 o 
  15   5   4       22.24       -4.29     14.19 o 
 -14   6   4      450.34      472.11     42.43 o 
 -13   6   4      228.74      249.87     28.09 o 
 -12   6   4      267.89      236.90     16.13 o 
 -11   6   4     2786.78     2859.74     71.28 o 
 -10   6   4      156.20      157.05     12.72 o 
  -9   6   4     4873.94     4981.52     70.67 o 
  -8   6   4    42145.80    43333.38    595.47 o 
  -7   6   4     2278.13     2174.15     34.12 o 
  -6   6   4      308.99      337.50      9.42 o 
  -5   6   4     4763.98     4928.02     55.38 o 
  -4   6   4       40.16       42.66      5.90 o 
  -3   6   4     2826.29     2896.95     33.48 o 
  -2   6   4     1287.47     1172.95     18.56 o 
  -1   6   4     2296.19     2413.40     22.87 o 
   0   6   4     2080.32     2395.35     24.56 o 
   1   6   4     2555.87     2307.13     20.68 o 
   2   6   4     1127.48     1126.89     20.40 o 
   3   6   4     1044.22      981.13     10.96 o 
   4   6   4    18322.97    18385.75    153.47 o 
   5   6   4     3206.96     3303.17     34.26 o 
   6   6   4     2118.67     2375.06     26.25 o 
   7   6   4      237.58      262.23      7.70 o 
   8   6   4     1789.99     1774.85     25.03 o 
   9   6   4     3729.03     3787.54     49.97 o 
  10   6   4      142.65      141.83      9.12 o 
  11   6   4      927.94      956.95     27.74 o 
  12   6   4    49284.66    48823.79    648.39 o 
  13   6   4     1995.41     1947.35     40.32 o 
  14   6   4        0.31      -12.59     12.59 o 
  15   6   4      246.57      220.79     19.62 o 
 -14   7   4     1414.50     1560.21     75.32 o 
 -13   7   4      753.02      744.26     32.60 o 
 -12   7   4     3530.33     3605.93    118.82 o 
 -11   7   4      159.96      143.86     13.05 o 
 -10   7   4     8613.13     8389.25    186.22 o 
  -9   7   4       98.93      119.55      9.04 o 
  -8   7   4      708.58      687.13     16.82 o 
  -7   7   4     4505.84     4552.04     52.10 o 
  -6   7   4      508.31      553.38     12.10 o 
  -5   7   4     2784.06     2690.21     31.19 o 
  -4   7   4    19290.28    20226.23    191.92 o 
  -3   7   4      392.80      326.19     10.47 o 
  -2   7   4      721.04      851.17     15.14 o 
  -1   7   4       74.47       -4.72      4.72 o 
   0   7   4      593.87      605.23     14.09 o 
   1   7   4     5734.82     6343.22     54.65 o 
   2   7   4    32084.70    34112.51    254.36 o 
   3   7   4     1115.16     1117.11     12.26 o 
   4   7   4    24975.90    26925.79    212.43 o 
   5   7   4     1332.98     1361.12     18.17 o 
   6   7   4    11690.98    11531.45    113.96 o 
   7   7   4      108.05      107.17      6.07 o 
   8   7   4    56335.88    57626.70    504.42 o 
   9   7   4      100.42       95.74      6.52 o 
  10   7   4    11756.87    11673.04    155.95 o 
  11   7   4      295.96      307.67     19.18 o 
  12   7   4     1513.96     1259.96     53.51 o 
  13   7   4       51.71       29.08     33.27 o 
  14   7   4        4.88       -4.99     13.08 o 
  15   7   4        0.92      -13.64     13.64 o 
 -13   8   4       24.18       20.45     16.63 o 
 -12   8   4       41.25       64.00     26.64 o 
 -11   8   4     1240.58     1212.30     33.24 o 
 -10   8   4       40.43       26.76     14.76 o 
  -9   8   4        1.34      -10.83     10.83 o 
  -8   8   4     4754.15     4814.08     87.31 o 
  -7   8   4     1377.67     1265.97     24.05 o 
  -6   8   4     4772.71     4559.09     58.71 o 
  -5   8   4       85.39       56.22      6.24 o 
  -4   8   4     1970.04     1996.76     26.07 o 
  -3   8   4       43.05       24.12      5.93 o 
  -2   8   4    31274.18    33435.53    315.33 o 
  -1   8   4     2041.43     2102.11     23.01 o 
   0   8   4   123548.16   127043.54   1152.23 o 
   1   8   4    13536.34    14439.58    104.38 o 
   2   8   4    24695.74    24700.82    192.23 o 
   3   8   4       85.18       94.48      4.26 o 
   4   8   4     5521.84     5259.72     46.47 o 
   5   8   4       77.83       32.12      4.16 o 
   6   8   4   123878.48   123917.20   1178.34 o 
   7   8   4      844.32      839.23     15.06 o 
   8   8   4     6189.89     6176.88     61.48 o 
   9   8   4     1473.40     1396.36     21.95 o 
  10   8   4      356.87      298.93     12.26 o 
  11   8   4      682.38      696.90     37.67 o 
  12   8   4      513.28      462.22     18.38 o 
  13   8   4     1237.15     1148.74     62.06 o 
  14   8   4      508.85      528.73     29.21 o 
  15   8   4      453.86      486.40     28.67 o 
 -13   9   4      300.85      281.38     82.69 o 
 -12   9   4     1054.05     1083.92     63.73 o 
 -11   9   4     2291.40     2349.90     62.29 o 
 -10   9   4      396.18      388.65     23.03 o 
  -9   9   4       82.10       42.11     11.68 o 
  -8   9   4       43.20       56.54      8.26 o 
  -7   9   4        4.94       -4.39      7.16 o 
  -6   9   4     8330.59     8465.58    103.26 o 
  -5   9   4     1840.04     1937.40     29.24 o 
  -4   9   4    54890.58    55580.66    519.97 o 
  -3   9   4    10763.75    11020.32    116.43 o 
  -2   9   4     3361.08     3527.87     47.74 o 
  -1   9   4     8612.04     8767.12     79.08 o 
   0   9   4     7330.20     7723.21     79.67 o 
   1   9   4     4104.69     4460.17     40.22 o 
   2   9   4   299126.97   303965.47   3053.65 o 
   3   9   4       94.29       99.37      4.73 o 
   4   9   4     4453.56     4032.87     35.78 o 
   5   9   4     1130.13     1171.56     15.27 o 
   6   9   4     2360.57     2443.80     29.63 o 
   7   9   4      211.53      219.03      8.91 o 
   8   9   4     6975.61     7161.49     76.02 o 
   9   9   4      849.73      788.34     16.99 o 
  10   9   4     2111.95     2087.82     32.70 o 
  11   9   4       66.66       63.88     10.42 o 
  12   9   4       30.81       16.84     10.23 o 
  13   9   4      986.24      949.11     56.50 o 
  14   9   4     2614.17     2522.70     94.75 o 
  15   9   4       57.44       60.08     18.51 o 
 -13  10   4      207.39      194.04     40.55 o 
 -12  10   4      404.59      383.64     27.74 o 
 -11  10   4      201.84      170.47     21.83 o 
 -10  10   4      662.83      691.21     28.42 o 
  -9  10   4     2849.16     2842.87     61.44 o 
  -8  10   4     5813.04     5934.39     83.56 o 
  -7  10   4      247.61      260.79     13.32 o 
  -6  10   4     8374.91     8499.90    118.52 o 
  -5  10   4    13285.73    13808.60    172.28 o 
  -4  10   4     3476.85     3485.55     48.19 o 
  -3  10   4      322.16      330.96     12.28 o 
  -2  10   4   141403.73   142476.83   1255.34 o 
  -1  10   4        0.12       -4.22      4.22 o 
   0  10   4    54712.35    54691.52    465.85 o 
   1  10   4       90.92      109.78      5.49 o 
   2  10   4    37008.52    37637.49    270.89 o 
   3  10   4     1501.34     1448.51     16.72 o 
   4  10   4     9956.19     9936.53     80.70 o 
   5  10   4     1147.42     1070.44     15.77 o 
   6  10   4     2544.44     2620.61     34.18 o 
   7  10   4       51.14       17.78      7.51 o 
   8  10   4        4.26        3.41      6.46 o 
   9  10   4        4.12       -6.85      6.85 o 
  10  10   4      721.87      799.58     22.52 o 
  11  10   4       13.78        6.00     10.14 o 
  12  10   4        5.90       -2.01     12.08 o 
  13  10   4      561.27      538.77     21.09 o 
  14  10   4       20.52       14.39     13.54 o 
  15  10   4     2411.12     2479.66     66.25 o 
 -13  11   4      795.59      784.08     63.14 o 
 -12  11   4       13.21      -22.59     28.09 o 
 -11  11   4     1811.65     1727.79     85.17 o 
 -10  11   4     9711.46     9841.83    153.72 o 
  -9  11   4     6354.67     6477.18    107.34 o 
  -8  11   4      800.64      747.97     23.89 o 
  -7  11   4      716.42      766.65     26.99 o 
  -6  11   4    11266.91    11118.43    145.45 o 
  -5  11   4     1571.72     1541.54     33.36 o 
  -4  11   4     9773.08     9704.35    130.03 o 
  -3  11   4     5056.96     5131.24    109.30 o 
  -2  11   4    24254.32    24531.79    226.01 o 
  -1  11   4     1699.44     1684.63     21.75 o 
   0  11   4    15129.75    15385.14    144.67 o 
   1  11   4     1267.68     1265.11     19.22 o 
   2  11   4    18839.40    19979.19    182.43 o 
   3  11   4       16.30       -4.68      4.68 o 
   4  11   4     9342.12    10018.58     79.65 o 
   5  11   4       10.53       18.78      5.56 o 
   6  11   4     6570.75     6636.87     62.03 o 
   7  11   4     1849.88     1818.53     29.24 o 
   8  11   4      303.63      261.82     11.04 o 
   9  11   4      354.10      332.20     12.78 o 
  10  11   4     8043.57     8002.31    111.18 o 
  11  11   4     2304.76     2281.60     61.96 o 
  12  11   4     4741.66     4566.73     69.55 o 
  13  11   4       68.18       63.71     13.13 o 
  14  11   4     2845.21     2928.60     59.79 o 
  15  11   4      772.00      748.49     38.51 o 
 -12  12   4        7.12      -19.40     29.83 o 
 -11  12   4      917.29     1023.93     69.81 o 
 -10  12   4       64.96       70.44     21.65 o 
  -9  12   4        0.49        5.57     17.91 o 
  -8  12   4      117.66      113.96     25.07 o 
  -7  12   4     1549.54     1436.67     34.68 o 
  -6  12   4     7177.01     7025.02     99.24 o 
  -5  12   4     2777.45     2807.78     55.14 o 
  -4  12   4      134.30      234.41     32.86 o 
  -3  12   4     3815.51     3840.52     50.44 o 
  -2  12   4    21689.16    22152.50    212.82 o 
  -1  12   4      665.61      683.85     14.75 o 
   0  12   4    24978.86    26144.92    219.91 o 
   1  12   4     1973.88     1879.30     24.87 o 
   2  12   4     1573.14     1604.73     20.75 o 
   3  12   4     3405.57     3520.20     32.15 o 
   4  12   4    38595.84    39254.37    324.89 o 
   5  12   4      191.92      192.08     11.82 o 
   6  12   4    10679.10    11194.62     99.73 o 
   7  12   4      632.51      587.33     17.22 o 
   8  12   4     1375.33     1409.93     26.28 o 
   9  12   4      419.86      415.86     15.93 o 
  10  12   4      166.45      156.50     11.43 o 
  11  12   4      673.51      603.22     22.48 o 
  12  12   4     5982.90     5721.61     84.50 o 
  13  12   4      231.71      200.67     17.87 o 
  14  12   4     2324.72     2283.34     52.33 o 
  15  12   4        0.09      -12.97     19.61 o 
 -12  13   4       88.94       90.07     36.78 o 
 -11  13   4      229.98      329.01     46.92 o 
 -10  13   4       43.42       49.23     31.28 o 
  -9  13   4     3307.89     3182.00     95.23 o 
  -8  13   4     2544.71     2560.25     58.79 o 
  -7  13   4      632.26      631.66     30.27 o 
  -6  13   4       45.92       75.99     13.55 o 
  -5  13   4     3072.40     3113.32     54.25 o 
  -4  13   4    10006.84    10386.31    150.82 o 
  -3  13   4       48.18       18.01     11.37 o 
  -2  13   4    19142.12    19445.52    206.04 o 
  -1  13   4     1790.42     1717.73     25.05 o 
   0  13   4    39169.38    40442.57    336.02 o 
   1  13   4     8192.54     8471.64     74.86 o 
   2  13   4    54929.97    56233.22    461.72 o 
   3  13   4       13.75       -4.02      4.02 o 
   4  13   4     1279.26     1350.59     17.53 o 
   5  13   4      896.14      918.17     14.50 o 
   6  13   4     1370.99     1433.40     21.69 o 
   7  13   4      196.22      206.98     11.79 o 
   8  13   4     7092.90     6955.71     82.18 o 
   9  13   4      197.12      158.20     11.97 o 
  10  13   4    13970.50    13858.33    150.50 o 
  11  13   4       59.69       34.08     10.35 o 
  12  13   4     3020.63     2945.49     50.40 o 
  13  13   4      120.41       82.19     16.34 o 
  14  13   4      923.72      856.98     38.21 o 
  15  13   4      643.73      632.59     30.52 o 
 -12  14   4      286.53      237.49     44.31 o 
 -11  14   4     3281.02     3506.86    140.25 o 
 -10  14   4      649.83      596.37     58.51 o 
  -9  14   4      873.88      879.77     43.93 o 
  -8  14   4      133.59      108.60     27.55 o 
  -7  14   4       82.04       29.96     19.61 o 
  -6  14   4    18584.02    18350.84    271.19 o 
  -5  14   4     3741.69     3569.79     73.20 o 
  -4  14   4    11729.65    11667.76    201.88 o 
  -3  14   4      450.13      375.30     24.33 o 
  -2  14   4      100.38      140.75     16.51 o 
  -1  14   4      286.52      282.17     12.41 o 
   0  14   4    23467.29    24214.26    240.23 o 
   1  14   4     5730.39     5974.23     62.86 o 
   2  14   4      432.13      456.39     15.47 o 
   3  14   4      218.60      238.52      9.69 o 
   4  14   4     5800.74     6094.09     63.96 o 
   5  14   4     1254.73     1172.43     19.08 o 
   6  14   4    22278.15    22297.18    211.57 o 
   7  14   4     1184.80     1203.13     27.87 o 
   8  14   4     9248.95     9040.68    103.85 o 
   9  14   4      304.76      306.89     14.81 o 
  10  14   4      125.60      186.66     13.21 o 
  11  14   4      479.39      462.01     17.79 o 
  12  14   4      100.77       68.85     13.72 o 
  13  14   4       64.24       17.58     16.10 o 
  14  14   4     1417.01     1488.65     43.50 o 
  15  14   4     1228.64     1424.21     43.51 o 
 -11  15   4      334.21      337.41     49.53 o 
 -10  15   4     9012.71     9320.17    287.18 o 
  -9  15   4     1414.59     1386.85     82.13 o 
  -8  15   4      636.00      682.39     32.62 o 
  -7  15   4      218.49      138.28     20.90 o 
  -6  15   4     4637.66     4421.07     86.43 o 
  -5  15   4     4606.47     4638.86     88.96 o 
  -4  15   4    15603.33    15622.87    264.02 o 
  -3  15   4      907.25      860.71     37.48 o 
  -2  15   4     7133.64     6849.59     90.64 o 
  -1  15   4     2852.20     2840.14     47.17 o 
   0  15   4     8530.48     9140.20    116.69 o 
   1  15   4        4.65       -7.64      7.64 o 
   2  15   4     7177.59     7261.35     78.57 o 
   3  15   4      398.10      400.12     14.80 o 
   4  15   4    29825.72    29739.06    269.89 o 
   5  15   4       85.71      116.93      7.89 o 
   6  15   4      512.96      502.35     20.71 o 
   7  15   4      931.91      881.42     20.21 o 
   8  15   4       27.28       26.24     11.23 o 
   9  15   4       70.78       69.21     12.61 o 
  10  15   4    10996.54    10914.88    135.63 o 
  11  15   4      818.20      820.17     35.32 o 
  12  15   4      124.44      111.60     17.07 o 
  13  15   4      501.56      429.17     30.63 o 
  14  15   4     2501.15     2482.78     89.67 o 
  15  15   4       54.61       41.63     27.53 o 
 -11  16   4      662.37      596.66     60.25 o 
 -10  16   4      612.03      559.00     58.51 o 
  -9  16   4     1236.79     1297.45     84.29 o 
  -8  16   4     1425.73     1349.58     49.33 o 
  -7  16   4      177.33      196.69     22.09 o 
  -6  16   4     1534.22     1493.99     46.70 o 
  -5  16   4      884.22      951.06     50.76 o 
  -4  16   4    17338.93    17327.17    292.31 o 
  -3  16   4      459.94      468.69     36.60 o 
  -2  16   4       32.42       90.01     13.62 o 
  -1  16   4       22.32       -0.04     10.75 o 
   0  16   4    23445.16    23667.35    276.33 o 
   1  16   4     1339.79     1350.01     28.81 o 
   2  16   4       24.23       46.81     10.19 o 
   3  16   4     2299.24     2299.44     38.68 o 
   4  16   4     4577.70     4667.92     57.69 o 
   5  16   4        8.26       22.72      7.09 o 
   6  16   4    29678.87    29538.65    302.31 o 
   7  16   4       71.58       52.77      8.26 o 
   8  16   4     7039.72     7119.35     94.78 o 
   9  16   4      378.61      353.54     19.80 o 
  10  16   4     4486.32     4338.17     66.62 o 
  11  16   4       12.80       -3.95     12.99 o 
  12  16   4     1468.29     1446.32     40.40 o 
  13  16   4      495.89      469.00     30.30 o 
  14  16   4       84.24      122.78     25.74 o 
  15  16   4       83.40       68.06     34.17 o 
 -10  17   4        5.54      -33.59     33.59 o 
  -9  17   4        0.33      -18.25     35.62 o 
  -8  17   4      842.54      872.31     43.35 o 
  -7  17   4      113.29      106.98     22.14 o 
  -6  17   4     1961.53     1984.09     55.75 o 
  -5  17   4        8.07      -12.78     17.85 o 
  -4  17   4     1360.62     1225.64     47.71 o 
  -3  17   4     1686.06     1821.62    107.11 o 
  -2  17   4      105.58      119.20     11.44 o 
  -1  17   4     8957.23     9132.61    119.02 o 
   0  17   4     3316.08     3234.15     54.34 o 
   1  17   4        6.23        1.12     14.91 o 
   2  17   4    20323.74    20286.69    259.00 o 
   3  17   4      124.39       84.71     11.76 o 
   4  17   4    56595.55    57640.49    551.73 o 
   5  17   4        4.12       -8.09      8.09 o 
   6  17   4     7441.46     7550.16     90.08 o 
   7  17   4       21.94        4.37      8.39 o 
   8  17   4      755.47      729.67     28.93 o 
   9  17   4     1087.38     1064.07     30.67 o 
  10  17   4      609.35      599.54     33.20 o 
  11  17   4     1327.71     1323.48     35.20 o 
  12  17   4     1352.28     1335.85     53.60 o 
  13  17   4      255.28      239.09     26.44 o 
  14  17   4      494.33      481.15     35.53 o 
  15  17   4      119.35      153.50     42.28 o 
 -10  18   4      380.97      348.13     53.87 o 
  -9  18   4        2.32      -16.51     36.49 o 
  -8  18   4      733.64      683.15     54.16 o 
  -7  18   4        0.08       15.59     20.74 o 
  -6  18   4      515.08      558.92     31.33 o 
  -5  18   4     7936.94     8188.29    142.57 o 
  -4  18   4     1221.25     1196.09     48.85 o 
  -3  18   4     5076.14     5075.04    141.67 o 
  -2  18   4     2254.15     2324.15     42.31 o 
  -1  18   4     2172.43     2215.19     43.22 o 
   0  18   4    49562.93    51124.23    631.95 o 
   1  18   4      605.16      506.41     52.27 o 
   2  18   4      396.52      428.75     40.01 o 
   3  18   4        2.42      -12.22     12.22 o 
   4  18   4      781.01      751.69     21.15 o 
   5  18   4     3013.15     3088.55     43.89 o 
   6  18   4     3022.68     3023.44     46.40 o 
   7  18   4      113.48      105.99     12.72 o 
   8  18   4      954.03     1013.69     34.43 o 
   9  18   4        1.76       -0.21     14.60 o 
  10  18   4       28.06       51.92     16.37 o 
  11  18   4        3.96      -20.04     20.04 o 
  12  18   4     2320.70     2328.73     57.88 o 
  13  18   4        7.59      -10.72     35.04 o 
  14  18   4      684.12      767.26     68.93 o 
 -10  19   4        5.94        1.74     37.07 o 
  -9  19   4     1457.75     1528.36     97.62 o 
  -8  19   4      918.95      868.26     56.77 o 
  -7  19   4     4743.25     4849.21    127.65 o 
  -6  19   4     1655.58     1691.14     60.03 o 
  -5  19   4      203.78      178.00     27.09 o 
  -4  19   4     9579.52     9583.69    182.61 o 
  -3  19   4      510.70      445.08     37.54 o 
  -2  19   4     3739.56     3839.43    111.79 o 
  -1  19   4      363.35      393.61     20.73 o 
   0  19   4       81.48       70.07     20.17 o 
   1  19   4     1507.40     1551.68     55.04 o 
   2  19   4     1820.28     1765.03     57.26 o 
   3  19   4       45.36       22.16     13.81 o 
   4  19   4     1141.67     1245.15     30.76 o 
   5  19   4      230.62      225.88     13.42 o 
   6  19   4     2693.33     2600.73     81.91 o 
   7  19   4       25.91        4.42     10.07 o 
   8  19   4     4214.79     4098.92     75.81 o 
   9  19   4      903.04      951.15     36.21 o 
  10  19   4     1588.58     1635.46     45.77 o 
  11  19   4      745.85      746.80     33.61 o 
  12  19   4      138.15      174.24     26.73 o 
  13  19   4      849.34      854.47     72.99 o 
  14  19   4     2310.71     2401.23    115.89 o 
  -9  20   4      175.12      217.21     50.10 o 
  -8  20   4     1250.22     1282.51     95.45 o 
  -7  20   4       75.94       91.20     36.06 o 
  -6  20   4     2512.21     2329.01     85.85 o 
  -5  20   4       14.92      -20.82     27.37 o 
  -4  20   4     1262.89     1252.91     62.80 o 
  -3  20   4      915.44      843.57     54.99 o 
  -2  20   4      261.40      250.94     15.79 o 
  -1  20   4       14.03      -13.33     13.33 o 
   0  20   4      532.30      505.17     32.59 o 
   1  20   4       67.27       35.07     22.74 o 
   2  20   4     8280.18     8635.04    204.05 o 
   3  20   4      286.22      249.65     21.53 o 
   4  20   4     6772.77     6726.32    105.17 o 
   5  20   4      934.62      914.68     26.58 o 
   6  20   4    21506.85    21371.35    266.50 o 
   7  20   4      146.70      139.90     13.32 o 
   8  20   4      538.60      547.74     27.66 o 
   9  20   4      288.51      342.36     39.85 o 
  10  20   4    14275.38    14675.32    207.27 o 
  11  20   4        6.48       -1.70     18.62 o 
  12  20   4      117.21      104.13     27.97 o 
  13  20   4      475.81      479.05     57.64 o 
  14  20   4     1986.21     2181.20    113.57 o 
  -9  21   4      144.59      182.46     49.81 o 
  -8  21   4      912.84     1063.43     59.55 o 
  -7  21   4      316.08      369.67     39.01 o 
  -6  21   4     1376.47     1469.83     72.00 o 
  -5  21   4      654.94      489.90     47.65 o 
  -4  21   4        3.08      -12.94     34.03 o 
  -3  21   4      119.96       67.16     30.37 o 
  -2  21   4      156.01      132.23     17.99 o 
  -1  21   4       38.23       -6.24     13.43 o 
   0  21   4     3003.23     3036.48     96.38 o 
   1  21   4      591.62      576.72     36.92 o 
   2  21   4    32915.48    32379.06    632.02 o 
   3  21   4      159.58      105.43     20.20 o 
   4  21   4     6509.65     6353.36    110.67 o 
   5  21   4      482.68      417.68     23.11 o 
   6  21   4     3651.07     3592.43     59.02 o 
   7  21   4      129.60       96.88     16.31 o 
   8  21   4       60.87       28.32     23.65 o 
   9  21   4      612.17      654.05     35.30 o 
  10  21   4     6098.27     6394.12    121.59 o 
  11  21   4      293.20      232.44     29.88 o 
  12  21   4     2327.62     2404.06    131.25 o 
  13  21   4       56.02       84.57     42.28 o 
  14  21   4       63.52       12.45     40.55 o 
  -8  22   4       76.41       66.09     29.94 o 
  -7  22   4       69.73       42.41     29.19 o 
  -6  22   4        2.00      -25.80     25.80 o 
  -5  22   4       80.73      -15.22     30.73 o 
  -4  22   4      181.96       85.44     49.24 o 
  -3  22   4     1166.88     1171.44     98.78 o 
  -2  22   4    10953.36    10913.76    240.77 o 
  -1  22   4      337.61      370.96     23.65 o 
   0  22   4      110.16       77.13     21.91 o 
   1  22   4      236.27      203.60     26.32 o 
   2  22   4     6230.19     6074.21    163.02 o 
   3  22   4     6204.10     6456.66    115.56 o 
   4  22   4      224.26      315.92     28.38 o 
   5  22   4       66.40       79.95     15.32 o 
   6  22   4     8997.56     8650.77    134.32 o 
   7  22   4      741.01      749.23     34.19 o 
   8  22   4     5738.56     5696.55     83.22 o 
   9  22   4      401.24      382.84     34.78 o 
  10  22   4      948.50      834.53     93.85 o 
  11  22   4      594.41      611.92     80.81 o 
  12  22   4      190.89      202.45     32.20 o 
  13  22   4       29.34       97.60     42.86 o 
  -7  23   4     1273.38     1315.40     98.49 o 
  -6  23   4     2395.39     2354.06    131.54 o 
  -5  23   4      433.12      304.40     61.11 o 
  -4  23   4      707.64      552.64     73.57 o 
  -3  23   4       33.25      -36.49     41.41 o 
  -2  23   4     4792.65     4813.42    204.07 o 
  -1  23   4     5776.85     5951.62    123.66 o 
   0  23   4     1242.14     1252.85     53.50 o 
   1  23   4     2178.00     2323.17     72.78 o 
   2  23   4     3407.42     3380.08    133.02 o 
   3  23   4      440.19      425.62     47.81 o 
   4  23   4     4409.83     4375.06     88.24 o 
   5  23   4      272.52      264.33     20.23 o 
   6  23   4     9244.67     8645.34    244.15 o 
   7  23   4     1084.06     1003.50     47.84 o 
   8  23   4     1702.42     1831.10     39.27 o 
   9  23   4      167.22      194.02     62.85 o 
  10  23   4       60.65       94.59     31.67 o 
  11  23   4        3.51      -23.31     75.01 o 
  12  23   4      714.49      700.68     48.29 o 
  13  23   4       74.31       77.91     43.15 o 
  -7  24   4      791.49      764.38     77.92 o 
  -6  24   4     1821.03     1740.52    116.46 o 
  -5  24   4     2832.03     2985.04    155.60 o 
  -4  24   4      128.02      107.74     57.05 o 
  -3  24   4     3515.79     3397.87    166.34 o 
  -2  24   4      109.68       55.03     47.79 o 
  -1  24   4        1.55      -14.92     14.92 o 
   0  24   4     2086.48     1964.04     68.42 o 
   1  24   4        7.40      -21.70     21.70 o 
   2  24   4     4390.84     4305.40    135.34 o 
   3  24   4      707.95      688.07     56.53 o 
   4  24   4      214.58      180.47     23.02 o 
   5  24   4      108.91       59.33     16.61 o 
   6  24   4      282.10      227.86     30.22 o 
   7  24   4       77.75       87.77     23.07 o 
   8  24   4     1779.49     1652.14     43.66 o 
   9  24   4       50.34       84.28     47.50 o 
  10  24   4     1376.40     1331.63     69.83 o 
  11  24   4      193.77      200.59     54.88 o 
  12  24   4     4510.47     4869.26    135.87 o 
  13  24   4       64.70       11.87     41.70 o 
  -6  25   4     1304.35     1445.18    111.23 o 
  -5  25   4      638.51      611.43     79.07 o 
  -4  25   4      794.68      766.12     86.89 o 
  -3  25   4       13.38        7.24     52.13 o 
  -2  25   4     2926.33     2820.57    156.18 o 
  -1  25   4      385.88      345.58     23.39 o 
   0  25   4     1562.35     1519.93     60.68 o 
   1  25   4      437.75      360.08     51.96 o 
   2  25   4     1554.62     1437.15     81.17 o 
   3  25   4      474.88      467.44     63.29 o 
   4  25   4     1051.58     1059.67     42.25 o 
   5  25   4       34.73      -13.36     18.97 o 
   6  25   4     1004.66      992.04     59.73 o 
   7  25   4        0.13       -2.75     31.57 o 
   8  25   4    18643.78    17994.91    278.41 o 
   9  25   4        6.66      -42.28     44.02 o 
  10  25   4      172.94      137.86     50.39 o 
  11  25   4      240.90      204.93     38.19 o 
  12  25   4       77.57      105.41     66.18 o 
  -5  26   4      388.09      345.81     66.90 o 
  -4  26   4     1510.69     1591.24    121.09 o 
  -3  26   4     3535.26     3647.29    183.73 o 
  -2  26   4     1484.82     1588.35    124.28 o 
  -1  26   4      133.23      121.55     23.75 o 
   0  26   4     1101.59     1029.96     57.01 o 
   1  26   4      132.96       44.48     41.42 o 
   2  26   4     1877.91     1835.42    106.18 o 
   3  26   4      101.95       24.02     37.26 o 
   4  26   4     7950.14     7914.67    139.41 o 
   5  26   4      103.41       53.43     21.38 o 
   6  26   4     2551.97     2570.02     63.92 o 
   7  26   4      802.57      823.18     56.48 o 
   8  26   4       26.09       45.98     17.42 o 
   9  26   4      305.67      363.77     65.45 o 
  10  26   4      240.85      344.07     64.30 o 
  11  26   4        1.86       31.86     47.50 o 
  -4  27   4     2384.42     2305.65    144.28 o 
  -3  27   4     1175.59      941.13     96.46 o 
  -2  27   4     4392.06     4742.83    215.64 o 
  -1  27   4      145.79      136.99     65.45 o 
   0  27   4      602.04      687.31     88.05 o 
   1  27   4       96.81       42.14     38.53 o 
   2  27   4     2696.10     2932.38    116.46 o 
   3  27   4      770.04      689.21     61.24 o 
   4  27   4      476.89      443.47     37.13 o 
   5  27   4      581.23      594.55     35.97 o 
   6  27   4       73.91       88.18     44.74 o 
   7  27   4      161.68      173.32     32.32 o 
   8  27   4     2087.42     2050.89     71.84 o 
   9  27   4       84.48      125.40     54.45 o 
  10  27   4      385.05      433.86     70.96 o 
  11  27   4       23.29       10.14     45.76 o 
  -3  28   4      151.58      130.04     59.08 o 
  -2  28   4     1131.17     1216.88    115.29 o 
  -1  28   4       10.29       57.05     56.18 o 
   0  28   4        7.76       23.75     53.87 o 
   1  28   4       31.29       28.70     38.19 o 
   2  28   4      189.14      202.16     49.95 o 
   3  28   4     1721.76     1806.63     95.73 o 
   4  28   4     2243.21     2279.52     78.59 o 
   5  28   4       18.67       -6.18     45.76 o 
   6  28   4     1360.84     1372.52    113.70 o 
   7  28   4       97.30       96.20     31.35 o 
   8  28   4     3087.72     3229.58     91.97 o 
   9  28   4      531.12      528.58     77.33 o 
  10  28   4       78.70      163.05     56.47 o 
  -2  29   4      390.74      388.68     77.04 o 
  -1  29   4      698.19      569.44     89.21 o 
   0  29   4     1540.86     1739.56    139.34 o 
   1  29   4      372.25      404.59     56.31 o 
   2  29   4      424.27      356.08     58.79 o 
   3  29   4      528.02      523.45     63.00 o 
   4  29   4     3361.57     3505.22    132.44 o 
   5  29   4      222.78      247.71     38.73 o 
   6  29   4        8.72       -2.28     47.64 o 
   7  29   4      257.88      274.10     36.58 o 
   8  29   4     1154.01     1275.88     54.54 o 
   9  29   4       62.31       48.65     53.58 o 
   0  30   4     2573.84     2567.93    162.54 o 
   2  30   4       57.24       52.39     43.50 o 
   3  30   4     1374.51     1302.69     86.34 o 
   4  30   4      441.87      425.78     59.12 o 
   5  30   4      617.36      699.73     52.83 o 
   6  30   4     3866.98     3890.32    120.97 o 
   7  30   4      207.16      222.58     36.25 o 
   8  30   4     1837.94     1850.31    136.16 o 
   2  31   4     4272.72     4664.91    161.73 o 
   3  31   4       10.58      -24.35     39.17 o 
   4  31   4      201.65      109.19     64.01 o 
   5  31   4      441.96      432.98     57.64 o 
   6  31   4       42.79       -8.42     31.93 o 
  -7 -28   5     3962.97     4211.14    203.15 o 
  -6 -28   5       75.08       42.90     30.43 o 
  -5 -28   5      312.72      344.78     42.50 o 
  -4 -28   5       25.41       60.82     35.19 o 
  -3 -28   5     4818.30     4769.77    162.01 o 
  -2 -28   5      281.34      323.65     58.94 o 
  -1 -28   5     2804.00     2993.03    127.69 o 
   0 -28   5        1.02       19.98     58.79 o 
  -8 -27   5      772.43      882.84     92.69 o 
  -7 -27   5     2345.56     2470.79     77.29 o 
  -6 -27   5      143.73      157.42     33.81 o 
  -5 -27   5     1178.69     1222.13     98.05 o 
  -4 -27   5      131.24      114.10     35.03 o 
  -3 -27   5      993.22     1097.31    175.24 o 
  -2 -27   5       91.99       53.31     55.46 o 
  -1 -27   5     4567.46     4621.04    158.21 o 
   0 -27   5      444.71      378.84     79.07 o 
   1 -27   5       14.49      -48.94     53.58 o 
   2 -27   5        4.87      -35.04     53.00 o 
  -9 -26   5      176.13       96.15     57.34 o 
  -8 -26   5      111.59      162.47     62.56 o 
  -7 -26   5     2187.28     2286.68     73.95 o 
  -6 -26   5      166.09      206.96     33.20 o 
  -5 -26   5     1681.68     1629.45     95.89 o 
  -4 -26   5      216.42      261.03     70.67 o 
  -3 -26   5     1767.13     1831.23     95.81 o 
  -2 -26   5       40.14      -13.24     39.11 o 
  -1 -26   5      392.88      603.55    102.67 o 
   0 -26   5        2.46       24.86     43.00 o 
   1 -26   5      607.54      455.02     78.78 o 
   2 -26   5        0.79      -45.18     45.18 o 
   3 -26   5     1149.39     1123.90    109.49 o 
 -10 -25   5        3.43      -20.56     45.18 o 
  -9 -25   5      249.50      293.96     63.72 o 
  -8 -25   5      340.22      381.15     66.61 o 
  -7 -25   5     3176.45     3253.09     70.48 o 
  -6 -25   5        0.20       42.89     27.71 o 
  -5 -25   5        0.30      -34.10     39.10 o 
  -4 -25   5        5.62       21.08     29.71 o 
  -3 -25   5     7653.79     7618.86    165.22 o 
  -2 -25   5        8.71       38.22     37.88 o 
  -1 -25   5     8004.16     7713.84    211.12 o 
   0 -25   5      225.50      204.79     30.69 o 
   1 -25   5     1473.43     1706.53    131.52 o 
   2 -25   5       58.20       43.44     57.63 o 
   3 -25   5     1027.70      973.26    103.12 o 
   4 -25   5     1635.78     1704.82    131.52 o 
 -11 -24   5      338.98      340.99     56.62 o 
 -10 -24   5      368.89      367.25     64.30 o 
  -9 -24   5      295.24      439.07     68.35 o 
  -8 -24   5      139.53      174.93     55.32 o 
  -7 -24   5    10051.06     9950.47    242.37 o 
  -6 -24   5      458.96      492.63     51.25 o 
  -5 -24   5     3859.91     3883.00     78.31 o 
  -4 -24   5       28.70       -8.07     20.48 o 
  -3 -24   5       29.69       55.62     24.34 o 
  -2 -24   5       97.08       90.39     38.79 o 
  -1 -24   5     4670.89     4813.50    188.41 o 
   0 -24   5      542.85      395.51     79.07 o 
   1 -24   5     1789.46     1630.54     73.68 o 
   2 -24   5      941.10     1086.79    105.72 o 
   3 -24   5       67.65       -4.34     52.42 o 
   4 -24   5      428.84      443.13     79.07 o 
   5 -24   5     2796.57     2968.17    165.74 o 
 -11 -23   5     6840.90     7287.74    470.74 o 
 -10 -23   5      541.04      550.24     48.23 o 
  -9 -23   5     2079.95     2103.34    124.58 o 
  -8 -23   5        8.20       -9.49     31.50 o 
  -7 -23   5     2531.78     2486.16     82.85 o 
  -6 -23   5       93.66       69.71     21.79 o 
  -5 -23   5     4590.13     4641.96     90.95 o 
  -4 -23   5       51.02       22.98     21.35 o 
  -3 -23   5     1137.49     1173.77     48.09 o 
  -2 -23   5      479.45      475.02     51.76 o 
  -1 -23   5      445.14      417.85     48.64 o 
   0 -23   5       62.48       90.93     37.77 o 
   1 -23   5     2448.24     2358.71     75.77 o 
   2 -23   5      423.27      462.40     38.20 o 
   3 -23   5     8952.69     8783.22    321.11 o 
   4 -23   5      486.95      430.10     75.01 o 
   5 -23   5      347.92      371.88     71.54 o 
   6 -23   5      990.76     1057.83    101.38 o 
 -12 -22   5       67.43      -26.35     36.49 o 
 -11 -22   5      173.75      153.55     34.26 o 
 -10 -22   5      280.89      273.14     40.01 o 
  -9 -22   5      394.42      404.60     36.93 o 
  -8 -22   5       10.04      -20.04     20.04 o 
  -7 -22   5     2866.57     2693.15    101.64 o 
  -6 -22   5      521.00      540.19     30.88 o 
  -5 -22   5     3874.61     3762.05     75.56 o 
  -4 -22   5       36.42        3.29     15.49 o 
  -3 -22   5     1068.06     1102.02     65.18 o 
  -2 -22   5       28.32       55.69     39.67 o 
  -1 -22   5    13846.09    13743.37    310.98 o 
   0 -22   5      105.17      106.88     37.34 o 
   1 -22   5      946.42      951.80     47.17 o 
   2 -22   5     2399.44     2354.64     64.02 o 
   3 -22   5      354.56      522.78     76.17 o 
   4 -22   5        2.47      -47.50     47.50 o 
   5 -22   5     1811.14     1706.92    121.38 o 
   6 -22   5      159.71      154.94     60.53 o 
   7 -22   5     1457.68     1518.50    110.66 o 
 -12 -21   5        5.65       14.77     39.10 o 
 -11 -21   5      267.65      266.14     37.04 o 
 -10 -21   5      672.02      634.01     48.32 o 
  -9 -21   5     2162.97     2149.12     64.55 o 
  -8 -21   5       86.88       32.29     28.63 o 
  -7 -21   5       26.97       14.92     11.63 o 
  -6 -21   5      583.71      568.26     44.86 o 
  -5 -21   5     3643.04     3470.05     60.98 o 
  -4 -21   5      101.78       80.91     17.17 o 
  -3 -21   5      931.66      953.67     44.41 o 
  -2 -21   5     1183.44     1361.49    149.33 o 
  -1 -21   5      157.45      216.21     41.50 o 
   0 -21   5      118.76       98.96     64.73 o 
   1 -21   5      178.47      157.50     25.10 o 
   2 -21   5       96.06       91.24     17.51 o 
   3 -21   5     9871.47     9602.77    332.51 o 
   4 -21   5      283.89      234.59     57.35 o 
   5 -21   5      584.87      482.83     69.80 o 
   6 -21   5        0.16      -43.73     43.73 o 
   7 -21   5       36.86       32.15     47.21 o 
 -13 -20   5      715.75      731.06     70.38 o 
 -12 -20   5      227.25      289.04     50.68 o 
 -11 -20   5       44.56       22.67     32.44 o 
 -10 -20   5      385.61      336.71     48.46 o 
  -9 -20   5     1549.32     1537.43     53.49 o 
  -8 -20   5       78.45       88.37     23.31 o 
  -7 -20   5        3.94        3.68     10.56 o 
  -6 -20   5      267.58      258.63     21.29 o 
  -5 -20   5     3319.93     3200.79     64.52 o 
  -4 -20   5      227.35      216.39     19.11 o 
  -3 -20   5     1732.45     1689.09     49.77 o 
  -2 -20   5       15.01       -9.31     21.34 o 
  -1 -20   5    28132.02    28455.01    567.49 o 
   0 -20   5        7.12      -19.89     19.89 o 
   1 -20   5        3.08      -18.14     19.11 o 
   2 -20   5       11.33       -8.74     13.99 o 
   3 -20   5      869.87      882.87     85.74 o 
   4 -20   5       41.52       33.59     45.18 o 
   5 -20   5      785.58      600.15     73.86 o 
   6 -20   5        0.99      -42.28     42.28 o 
   7 -20   5     3586.50     3689.90    173.58 o 
   8 -20   5      916.08     1011.76     91.24 o 
 -13 -19   5      853.93     1095.17     83.42 o 
 -12 -19   5      283.69      316.27     52.71 o 
 -11 -19   5       52.36       -0.05     24.77 o 
 -10 -19   5      214.65      244.73     24.25 o 
  -9 -19   5     4302.07     4356.89     84.49 o 
  -8 -19   5      860.60      921.87     37.97 o 
  -7 -19   5      209.85      276.12     17.48 o 
  -6 -19   5      433.33      441.99     20.24 o 
  -5 -19   5     2195.85     2108.39     43.37 o 
  -4 -19   5      799.38      775.86     29.24 o 
  -3 -19   5     5255.05     5138.47    103.12 o 
  -2 -19   5       25.98        7.75     15.26 o 
  -1 -19   5      234.67      157.27     33.88 o 
   0 -19   5       35.64       39.71     21.28 o 
   1 -19   5     4838.14     4854.22    134.80 o 
   2 -19   5       92.72       33.32     15.34 o 
   3 -19   5     5509.32     5691.76    139.53 o 
   4 -19   5     1261.57     1306.45    103.99 o 
   5 -19   5      107.18      117.29     49.52 o 
   6 -19   5      130.27       77.33     48.08 o 
   7 -19   5      433.82      388.40     48.22 o 
   8 -19   5      281.69      243.13     41.98 o 
   9 -19   5      950.17     1026.90     64.10 o 
 -13 -18   5     3298.40     3304.01    142.28 o 
 -12 -18   5     1967.62     2052.88    108.64 o 
 -11 -18   5      234.42      256.53     28.66 o 
 -10 -18   5        4.35      -18.16     18.16 o 
  -9 -18   5     2645.01     2688.95     61.36 o 
  -8 -18   5       35.92       41.16     17.32 o 
  -7 -18   5    12763.73    12571.71    180.69 o 
  -6 -18   5       22.46      -10.17     10.17 o 
  -5 -18   5     3268.44     3041.46     53.70 o 
  -4 -18   5       22.24      -11.17     11.17 o 
  -3 -18   5     1735.91     1678.62     46.30 o 
  -2 -18   5       51.52       15.27     14.53 o 
  -1 -18   5      526.59      454.78     41.77 o 
   0 -18   5      231.84      191.02     29.32 o 
   1 -18   5    18143.17    18391.14    317.14 o 
   2 -18   5      912.45      878.44     34.58 o 
   3 -18   5     1492.34     1419.82     40.30 o 
   4 -18   5      290.88      285.57     63.72 o 
   5 -18   5    10307.93    10459.62    235.38 o 
   6 -18   5      215.69      188.79     34.80 o 
   7 -18   5      424.57      423.22     68.06 o 
   8 -18   5     4448.49     4962.56    139.05 o 
   9 -18   5     1184.09     1398.04    158.30 o 
 -14 -17   5      218.29      247.33     47.21 o 
 -13 -17   5      163.04      234.30     44.60 o 
 -12 -17   5       58.22       67.48     38.23 o 
 -11 -17   5     5002.65     5211.64    172.34 o 
 -10 -17   5       16.64       -1.67     16.43 o 
  -9 -17   5    13706.78    13567.78    192.74 o 
  -8 -17   5        0.02      -14.83     14.83 o 
  -7 -17   5     1901.24     1846.59     60.08 o 
  -6 -17   5      184.79      197.23     12.99 o 
  -5 -17   5      131.40      105.65     15.08 o 
  -4 -17   5      854.94      816.05     26.01 o 
  -3 -17   5     8497.79     8606.34    124.11 o 
  -2 -17   5       61.20       26.74     15.38 o 
  -1 -17   5        1.54       -7.01     23.83 o 
   0 -17   5        0.10        1.98     18.39 o 
   1 -17   5    35706.18    35939.14    580.86 o 
   2 -17   5        4.94       48.06     18.48 o 
   3 -17   5     3859.12     3904.68     72.60 o 
   4 -17   5     6202.04     6261.16    157.87 o 
   5 -17   5     1686.54     1770.18     74.10 o 
   6 -17   5     1964.99     1998.52    157.46 o 
   7 -17   5      410.56      373.29     40.08 o 
   8 -17   5      204.97      197.72     35.12 o 
   9 -17   5     3261.72     3577.22    110.41 o 
  10 -17   5        0.17      -40.83     40.83 o 
 -14 -16   5       26.26       16.45     27.95 o 
 -13 -16   5     2669.89     2836.02     82.96 o 
 -12 -16   5      706.07      683.05     43.03 o 
 -11 -16   5      999.18     1041.47     60.21 o 
 -10 -16   5      242.91      218.62     18.71 o 
  -9 -16   5     7147.04     7059.31     99.19 o 
  -8 -16   5     1485.08     1438.59     41.38 o 
  -7 -16   5     1478.06     1532.53     41.59 o 
  -6 -16   5        3.53       -8.26      8.26 o 
  -5 -16   5        7.09        8.18      9.84 o 
  -4 -16   5      130.17      112.30     12.10 o 
  -3 -16   5     8818.14     9009.51    142.07 o 
  -2 -16   5      522.42      493.44     26.21 o 
  -1 -16   5     1089.46     1126.48     38.93 o 
   0 -16   5      434.02      424.12     42.72 o 
   1 -16   5    25428.66    25273.60    417.50 o 
   2 -16   5     3728.10     3788.98     67.58 o 
   3 -16   5     3273.04     3180.51     62.44 o 
   4 -16   5       46.40       57.20     27.66 o 
   5 -16   5     5051.00     5007.13    155.83 o 
   6 -16   5      239.62      265.29     35.49 o 
   7 -16   5    12669.74    12728.51    271.94 o 
   8 -16   5      105.42       83.00     29.69 o 
   9 -16   5      405.36      386.78     57.93 o 
  10 -16   5       48.18       17.96     41.41 o 
 -14 -15   5       76.08       91.62     24.60 o 
 -13 -15   5     1445.67     1547.69     58.18 o 
 -12 -15   5      900.01      975.86     86.03 o 
 -11 -15   5       84.39       92.06     16.60 o 
 -10 -15   5      135.82      142.30     15.82 o 
  -9 -15   5    10667.91    10722.40    136.61 o 
  -8 -15   5      723.28      716.37     26.67 o 
  -7 -15   5     9790.75     9790.57    125.49 o 
  -6 -15   5      131.88      100.11     10.30 o 
  -5 -15   5     6982.87     6787.48     87.91 o 
  -4 -15   5        0.36       -8.52      8.52 o 
  -3 -15   5    10170.96    10517.04    121.39 o 
  -2 -15   5      578.25      575.03     20.79 o 
  -1 -15   5       16.95      -14.68     14.68 o 
   0 -15   5      534.99      480.29     30.35 o 
   1 -15   5     2511.69     2535.29     50.51 o 
   2 -15   5       62.11       79.28     13.26 o 
   3 -15   5     7371.11     7392.81    106.18 o 
   4 -15   5      843.42      870.76     33.06 o 
   5 -15   5     9554.54     9554.95    179.71 o 
   6 -15   5      146.19      173.02     26.50 o 
   7 -15   5     5837.05     5826.27    125.90 o 
   8 -15   5     1123.39     1097.86     50.58 o 
   9 -15   5     1444.90     1478.34     66.78 o 
  10 -15   5      479.13      498.46     60.53 o 
  11 -15   5       50.44      122.22     44.31 o 
 -14 -14   5        0.79       17.40     16.49 o 
 -13 -14   5     1009.73     1010.50     38.03 o 
 -12 -14   5      248.24      258.20     24.14 o 
 -11 -14   5       10.76       -7.95     13.15 o 
 -10 -14   5     1328.34     1354.60     33.61 o 
  -9 -14   5    21557.26    21512.15    249.51 o 
  -8 -14   5      204.84      190.40     15.39 o 
  -7 -14   5     7464.63     7490.84    110.02 o 
  -6 -14   5      875.90      834.59     18.64 o 
  -5 -14   5     2268.54     2278.10     35.95 o 
  -4 -14   5      698.24      710.53     17.59 o 
  -3 -14   5       25.50       40.76      9.22 o 
  -2 -14   5      416.66      415.27     18.70 o 
  -1 -14   5     2558.52     2552.36     49.77 o 
   0 -14   5        0.11      -12.92     12.92 o 
   1 -14   5    20665.66    20956.62    248.39 o 
   2 -14   5      181.71      139.58     12.86 o 
   3 -14   5     3799.24     3976.70     60.80 o 
   4 -14   5      410.57      405.73     22.41 o 
   5 -14   5        6.08       12.20     15.13 o 
   6 -14   5      480.17      417.43     40.09 o 
   7 -14   5        5.67       53.93     23.31 o 
   8 -14   5       80.23       26.57     25.75 o 
   9 -14   5      844.94      856.48     44.63 o 
  10 -14   5       67.35       62.27     40.84 o 
  11 -14   5     1561.09     1607.76    100.23 o 
 -15 -13   5      864.56      872.96     43.25 o 
 -14 -13   5     1591.33     1691.34     45.86 o 
 -13 -13   5     8448.67     8518.15    156.88 o 
 -12 -13   5      421.97      388.89     19.56 o 
 -11 -13   5       13.00        9.87     11.81 o 
 -10 -13   5     2396.04     2480.86     40.95 o 
  -9 -13   5     4473.57     4459.06     60.85 o 
  -8 -13   5       81.76       81.77     12.41 o 
  -7 -13   5     6146.95     6221.37     84.36 o 
  -6 -13   5      489.48      495.55     14.88 o 
  -5 -13   5       48.85       49.63      8.92 o 
  -4 -13   5      228.48      228.18     10.17 o 
  -3 -13   5    62707.30    62402.81    631.77 o 
  -2 -13   5     2101.07     2221.88     48.98 o 
  -1 -13   5        0.82       -1.23      7.02 o 
   0 -13   5       55.53       49.37      9.93 o 
   1 -13   5      278.92      312.22     16.01 o 
   2 -13   5        4.36       -2.56      9.53 o 
   3 -13   5     6752.58     6801.54    123.81 o 
   4 -13   5      874.29      928.05     40.79 o 
   5 -13   5      129.01      120.21     13.10 o 
   6 -13   5     1418.29     1387.10     50.23 o 
   7 -13   5    31914.55    31620.12    509.45 o 
   8 -13   5      185.08      191.24     26.45 o 
   9 -13   5      481.24      557.10     34.67 o 
  10 -13   5     2284.03     2272.62    115.02 o 
  11 -13   5       92.26       42.86     39.10 o 
 -15 -12   5      721.72      756.25     40.58 o 
 -14 -12   5      337.24      402.78     30.47 o 
 -13 -12   5     1598.74     1617.48     43.04 o 
 -12 -12   5      290.57      286.90     16.93 o 
 -11 -12   5     9309.71     9140.09    115.02 o 
 -10 -12   5      195.92      199.55     11.56 o 
  -9 -12   5     3346.58     3383.31     44.18 o 
  -8 -12   5       90.94       83.68     10.04 o 
  -7 -12   5    19302.02    19005.67    184.62 o 
  -6 -12   5      352.89      351.47     16.18 o 
  -5 -12   5    17850.00    17581.61    179.04 o 
  -4 -12   5      181.52      196.15      8.88 o 
  -3 -12   5     6017.69     6056.36     63.13 o 
  -2 -12   5     1483.75     1522.11     25.58 o 
  -1 -12   5        4.20       21.09     11.06 o 
   0 -12   5      434.93      443.48     15.46 o 
   1 -12   5    11164.00    11281.20    141.93 o 
   2 -12   5       17.78       23.69      9.20 o 
   3 -12   5    27934.72    28533.82    294.24 o 
   4 -12   5       16.85        0.30     11.93 o 
   5 -12   5     7244.19     7090.00    109.54 o 
   6 -12   5      891.13      852.73     38.77 o 
   7 -12   5       94.85      101.01     21.11 o 
   8 -12   5     2418.04     2418.80     67.57 o 
   9 -12   5     1603.12     1623.10     71.88 o 
  10 -12   5     5068.11     5122.71    185.23 o 
  11 -12   5     1182.31     1190.54     83.13 o 
  12 -12   5      112.04      110.63     42.57 o 
 -15 -11   5     2271.26     2348.13     66.57 o 
 -14 -11   5      160.74      184.55     16.26 o 
 -13 -11   5     4321.37     4271.58     77.98 o 
 -12 -11   5        2.25       -2.23      9.08 o 
 -11 -11   5      193.69      151.12     12.02 o 
 -10 -11   5     3224.75     3290.84     46.57 o 
  -9 -11   5     4129.67     4237.86     50.63 o 
  -8 -11   5      510.81      452.12     15.10 o 
  -7 -11   5      768.50      836.52     20.50 o 
  -6 -11   5     2995.35     2988.27     41.90 o 
  -5 -11   5    14614.88    14748.50    150.89 o 
  -4 -11   5      190.70      171.37      7.27 o 
  -3 -11   5    26541.14    26854.47    243.52 o 
  -2 -11   5        1.08        1.57      5.13 o 
  -1 -11   5     1194.14     1219.76     19.67 o 
   0 -11   5      841.53      823.76     16.57 o 
   1 -11   5    29461.22    30713.98    300.40 o 
   2 -11   5        2.35        0.20      7.28 o 
   3 -11   5     1815.12     1895.04     29.23 o 
   4 -11   5     3297.21     3330.48     55.48 o 
   5 -11   5     4194.27     4220.40     71.58 o 
   6 -11   5     2863.39     2962.78     79.89 o 
   7 -11   5      368.16      310.86     24.66 o 
   8 -11   5     1118.47     1126.90     43.82 o 
   9 -11   5      518.93      545.63     31.16 o 
  10 -11   5      656.21      650.38     46.26 o 
  11 -11   5     4213.69     4273.50    163.17 o 
  12 -11   5      141.90      122.80     41.41 o 
 -15 -10   5      680.43      760.84     37.32 o 
 -14 -10   5     2747.01     2789.06    115.90 o 
 -13 -10   5     1571.52     1594.88     32.75 o 
 -12 -10   5       14.02        0.95      8.32 o 
 -11 -10   5     4137.53     3864.08     50.90 o 
 -10 -10   5     3206.08     3110.15     43.26 o 
  -9 -10   5     2878.74     2856.11     36.64 o 
  -8 -10   5      918.53      897.41     18.39 o 
  -7 -10   5    24615.46    24595.46    237.64 o 
  -6 -10   5       55.46       62.12      7.72 o 
  -5 -10   5    11738.79    11574.50    105.97 o 
  -4 -10   5       14.85        2.49      5.34 o 
  -3 -10   5    19494.15    19468.04    156.52 o 
  -2 -10   5      331.42      323.19     13.17 o 
  -1 -10   5    18069.90    18425.57    157.96 o 
   0 -10   5       32.21       19.25      5.91 o 
   1 -10   5    73111.66    74384.52    690.14 o 
   2 -10   5     7080.30     7193.57     78.43 o 
   3 -10   5     9563.94     9546.40    100.88 o 
   4 -10   5     1067.23     1102.17     25.48 o 
   5 -10   5      384.76      443.13     17.32 o 
   6 -10   5     2197.42     2293.34     66.02 o 
   7 -10   5    14490.37    14481.93    244.46 o 
   8 -10   5       84.60       69.70     17.55 o 
   9 -10   5      399.83      387.02     26.06 o 
  10 -10   5     1437.24     1425.46     62.69 o 
  11 -10   5     1343.85     1362.82     57.88 o 
  12 -10   5     1258.09     1276.58     82.85 o 
  13 -10   5      344.77      343.21     51.55 o 
 -15  -9   5      829.39      845.41     82.26 o 
 -14  -9   5     2104.72     2154.14     57.80 o 
 -13  -9   5        5.96       20.11      8.76 o 
 -12  -9   5        0.19       -7.35      7.35 o 
 -11  -9   5      785.83      753.90     17.87 o 
 -10  -9   5     1128.47     1125.86     21.72 o 
  -9  -9   5    26957.37    26993.80    279.01 o 
  -8  -9   5     1247.74     1215.29     20.65 o 
  -7  -9   5     5671.64     5693.35     62.50 o 
  -6  -9   5       85.72       85.27      7.49 o 
  -5  -9   5    23050.09    22712.48    205.69 o 
  -4  -9   5       99.66       89.81      6.05 o 
  -3  -9   5      843.09      909.31     15.32 o 
  -2  -9   5      815.36      794.27     14.68 o 
  -1  -9   5    47325.16    48118.34    380.89 o 
   0  -9   5      605.49      586.12     13.10 o 
   1  -9   5     2704.48     2845.93     32.05 o 
   2  -9   5      776.82      763.80     14.89 o 
   3  -9   5    31229.46    32048.80    296.45 o 
   4  -9   5      150.40      180.16      9.98 o 
   5  -9   5     2262.88     2156.90     34.12 o 
   6  -9   5      719.61      693.11     24.24 o 
   7  -9   5     1347.98     1385.13     50.30 o 
   8  -9   5       85.12       68.17     17.50 o 
   9  -9   5       29.88       11.07     15.13 o 
  10  -9   5      229.40      195.19     27.40 o 
  11  -9   5     1732.99     1717.79     77.49 o 
  12  -9   5       91.39       56.69     23.83 o 
  13  -9   5      924.03      973.26     50.51 o 
 -15  -8   5      683.90      726.08     39.54 o 
 -14  -8   5      525.66      537.26     25.54 o 
 -13  -8   5     1851.00     1814.53     60.21 o 
 -12  -8   5      705.53      682.52     15.70 o 
 -11  -8   5      200.47      162.76      8.46 o 
 -10  -8   5       32.13       -1.30      6.47 o 
  -9  -8   5      827.49      858.68     16.25 o 
  -8  -8   5     2700.16     2697.47     33.14 o 
  -7  -8   5     2807.87     2931.48     41.75 o 
  -6  -8   5      475.67      442.75     11.96 o 
  -5  -8   5    37531.54    38033.89    316.65 o 
  -4  -8   5     5678.93     5596.42     51.95 o 
  -3  -8   5     1739.05     1903.86     20.68 o 
  -2  -8   5        4.44        1.87      4.49 o 
  -1  -8   5    26116.51    26611.54    223.13 o 
   0  -8   5      224.76      191.18      8.14 o 
   1  -8   5       10.19       13.78      4.80 o 
   2  -8   5      910.68      870.80     13.96 o 
   3  -8   5      371.58      387.62     10.98 o 
   4  -8   5      250.15      228.81      9.60 o 
   5  -8   5     7510.27     7740.37     91.96 o 
   6  -8   5     1690.05     1740.63     35.13 o 
   7  -8   5     7943.36     7891.02    108.16 o 
   8  -8   5      743.35      773.03     27.35 o 
   9  -8   5     2368.21     2445.12     60.05 o 
  10  -8   5        0.39      -14.04     18.84 o 
  11  -8   5     4358.18     4233.46    151.59 o 
  12  -8   5     1268.53     1262.49     53.68 o 
  13  -8   5      603.14      676.94     47.79 o 
 -15  -7   5      756.26      906.30     48.08 o 
 -14  -7   5       63.52       85.44     22.30 o 
 -13  -7   5      135.23      116.50     38.23 o 
 -12  -7   5     2773.91     2726.37     46.96 o 
 -11  -7   5     6280.38     6338.54     88.51 o 
 -10  -7   5       18.97       -4.22     10.34 o 
  -9  -7   5     8359.88     8278.34    131.50 o 
  -8  -7   5     2155.34     2210.98     28.75 o 
  -7  -7   5    14046.66    14562.93    132.11 o 
  -6  -7   5     1724.96     1627.46     21.11 o 
  -5  -7   5    49991.14    50036.84    467.10 o 
  -4  -7   5     1026.45      980.84     14.29 o 
  -3  -7   5    32034.34    33326.58    257.01 o 
  -2  -7   5      256.98      312.03      8.28 o 
  -1  -7   5    18123.55    18657.15    162.99 o 
   0  -7   5     1107.45     1137.05     16.53 o 
   1  -7   5    40750.99    41889.90    356.28 o 
   2  -7   5      201.81      173.11      5.98 o 
   3  -7   5     3357.49     3371.07     62.34 o 
   4  -7   5      701.30      607.10     14.84 o 
   5  -7   5     1736.95     1786.24     34.99 o 
   6  -7   5        0.17        0.13      8.26 o 
   7  -7   5    12120.59    12119.55    170.03 o 
   8  -7   5     1531.43     1559.87     36.61 o 
   9  -7   5     8086.63     7976.38    118.70 o 
  10  -7   5      500.70      468.46     25.90 o 
  11  -7   5     3202.17     3178.05     93.09 o 
  12  -7   5     4142.14     4277.36    104.89 o 
  13  -7   5        9.83        9.41     43.59 o 
 -13  -6   5      783.14      759.87     44.21 o 
 -12  -6   5        7.52       -0.88     13.50 o 
 -11  -6   5     5050.57     4961.84     78.42 o 
 -10  -6   5      281.71      271.03     15.03 o 
  -9  -6   5    12261.33    12004.72    162.52 o 
  -8  -6   5     1866.69     1902.02     29.04 o 
  -7  -6   5    81864.07    83036.64    842.43 o 
  -6  -6   5       59.69       56.55      4.49 o 
  -5  -6   5    24856.12    25213.45    222.82 o 
  -4  -6   5     6114.36     6213.13     62.76 o 
  -3  -6   5    36465.77    37740.55    307.19 o 
  -2  -6   5       57.07       57.21      3.90 o 
  -1  -6   5      229.97      222.74     10.34 o 
   0  -6   5     2119.29     2084.01     22.32 o 
   1  -6   5    21893.62    22013.44    203.39 o 
   2  -6   5      823.51      793.41     12.75 o 
   3  -6   5     6711.78     6821.42     64.03 o 
   4  -6   5      537.03      473.18     12.58 o 
   5  -6   5    37466.49    37996.77    538.70 o 
   6  -6   5      659.86      644.18     18.38 o 
   7  -6   5      413.80      515.15     51.72 o 
   8  -6   5     1399.29     1361.04     33.12 o 
   9  -6   5     7534.77     7723.16    143.14 o 
  10  -6   5     3028.46     2944.35     63.84 o 
  11  -6   5     1646.12     1646.55     46.64 o 
  12  -6   5       22.20       40.73     32.29 o 
  13  -6   5     3073.15     3116.48     84.55 o 
  14  -6   5      361.39      396.49     31.82 o 
 -13  -5   5     1324.72     1418.32     56.05 o 
 -12  -5   5     3701.71     3676.75     77.72 o 
 -11  -5   5    27894.21    27533.38    413.51 o 
 -10  -5   5      184.59      185.25     12.30 o 
  -9  -5   5     5043.02     4975.79     74.37 o 
  -8  -5   5     6612.52     6671.50    110.81 o 
  -7  -5   5      624.90      732.01     21.87 o 
  -6  -5   5     5976.02     5821.92     60.40 o 
  -5  -5   5      686.27      668.23     15.54 o 
  -4  -5   5        6.12       12.10      3.78 o 
  -3  -5   5     1158.59     1465.13     27.12 o 
  -2  -5   5      729.79      833.12     10.35 o 
  -1  -5   5    29190.75    28613.42    226.21 o 
   0  -5   5     2649.98     2624.87     26.49 o 
   1  -5   5      570.54     1047.63     17.86 o 
   2  -5   5      308.89      302.66      7.39 o 
   3  -5   5      175.35      199.87      6.80 o 
   4  -5   5      835.16      846.56     15.89 o 
   5  -5   5    14047.16    14009.10    215.84 o 
   6  -5   5     1492.25     1494.97     28.96 o 
   7  -5   5     1088.02     1032.35     31.94 o 
   8  -5   5       74.31       57.61     10.32 o 
   9  -5   5    17180.77    17329.48    331.36 o 
  10  -5   5      169.30      175.06     17.03 o 
  11  -5   5      566.13      551.81     34.69 o 
  12  -5   5     2546.48     2593.23     59.55 o 
  13  -5   5     1261.13     1313.31     89.80 o 
  14  -5   5       27.05       33.88     27.51 o 
 -12  -4   5     1410.91     1419.74     53.81 o 
 -11  -4   5     3579.10     3421.31     66.50 o 
 -10  -4   5     3004.20     2958.93     47.66 o 
  -9  -4   5     2268.91     2256.42     45.78 o 
  -8  -4   5      578.31      590.41     19.12 o 
  -7  -4   5    21531.79    20699.07    307.52 o 
  -6  -4   5     1645.28     1619.07     25.13 o 
  -5  -4   5    10267.83    10211.12    120.05 o 
  -4  -4   5     1551.68     1499.04     16.98 o 
  -3  -4   5     8192.72     7891.66     66.78 o 
  -2  -4   5       77.63       95.68      3.64 o 
  -1  -4   5    13634.50    12632.52    107.30 o 
   0  -4   5     2332.48     2452.42     23.39 o 
   1  -4   5     9232.96     8860.22     84.86 o 
   2  -4   5     1285.15     1301.71     14.59 o 
   3  -4   5       51.54       92.04      7.44 o 
   4  -4   5      382.46      351.57     10.29 o 
   5  -4   5    71693.38    72080.77    706.18 o 
   6  -4   5      157.77      149.10     12.04 o 
   7  -4   5      251.07      241.34     23.16 o 
   8  -4   5      732.35      744.54     20.14 o 
   9  -4   5     1801.22     1927.16     71.80 o 
  10  -4   5     2265.87     2258.00     50.26 o 
  11  -4   5     1965.59     1969.64     47.23 o 
  12  -4   5        1.63      -12.13     12.13 o 
  13  -4   5       14.31       26.14     14.02 o 
  14  -4   5       83.07      136.12     31.28 o 
 -12  -3   5     1023.27     1152.29     95.30 o 
 -11  -3   5      236.21      154.47     48.95 o 
 -10  -3   5      268.52      206.47     43.01 o 
  -9  -3   5      623.87      633.08     44.13 o 
  -8  -3   5     5244.78     4924.55    130.22 o 
  -7  -3   5    19768.29    19385.94    334.53 o 
  -6  -3   5     3457.27     3376.65     58.82 o 
  -5  -3   5    16362.37    15698.93    202.50 o 
  -4  -3   5      258.58      218.24      7.24 o 
  -3  -3   5     4781.02     4170.62     40.28 o 
  -2  -3   5      380.13      438.51      6.81 o 
  -1  -3   5    93981.61    96490.06    735.54 o 
   0  -3   5     3820.55     4024.95     35.14 o 
   1  -3   5   217351.70   215024.02   2028.04 o 
   2  -3   5      140.03      132.72      4.70 o 
   3  -3   5    22856.78    23619.96    211.63 o 
   4  -3   5     1211.26     1263.31     18.71 o 
   5  -3   5     3157.46     2865.16     37.87 o 
   6  -3   5     1339.73     1364.25     38.61 o 
   7  -3   5      230.81      211.59     13.26 o 
   8  -3   5      570.58      576.80     20.75 o 
   9  -3   5     5611.67     5631.76    104.58 o 
  10  -3   5        1.05        8.63     15.15 o 
  11  -3   5       86.67       92.45     13.48 o 
  12  -3   5      409.52      419.01     18.91 o 
  13  -3   5      690.54      664.20     27.41 o 
  14  -3   5     1162.71     1255.13     65.18 o 
 -11  -2   5     3020.49     3106.07    108.53 o 
 -10  -2   5     1562.99     1601.56     70.47 o 
  -9  -2   5     2665.43     2610.31     87.90 o 
  -8  -2   5      381.11      308.17     30.20 o 
  -7  -2   5     3230.00     3255.63     92.75 o 
  -6  -2   5     5072.26     4983.54    102.97 o 
  -5  -2   5      111.80      135.78     12.99 o 
  -4  -2   5     1626.54     1620.68     25.29 o 
  -3  -2   5     4747.00     4141.69     43.92 o 
  -2  -2   5        0.70       -2.51      2.51 o 
  -1  -2   5   220732.41   219855.42   1491.52 o 
   0  -2   5     5004.76     4891.10     45.02 o 
   1  -2   5     1314.84     1205.59     16.29 o 
   2  -2   5     2929.66     3025.40     26.13 o 
   3  -2   5     2403.93     2056.49     21.59 o 
   4  -2   5     1153.74     1218.45     25.28 o 
   5  -2   5    42546.77    43777.58    548.65 o 
   6  -2   5     1446.18     1448.86     26.01 o 
   7  -2   5    18317.17    18978.47    328.92 o 
   8  -2   5      366.32      356.72     16.77 o 
   9  -2   5     5880.57     5937.04    148.26 o 
  10  -2   5     3114.44     2998.56    144.32 o 
  11  -2   5     5095.01     5008.57    116.49 o 
  12  -2   5      698.94      696.16     23.14 o 
  13  -2   5      371.02      342.53     24.29 o 
  14  -2   5     2192.97     2254.56     64.19 o 
  15  -2   5        5.75       34.58     21.36 o 
 -11  -1   5     5698.42     5435.42    219.20 o 
 -10  -1   5     1390.75     1389.48     89.52 o 
  -9  -1   5     1475.87     1425.95     62.57 o 
  -8  -1   5     2274.81     2253.70    184.88 o 
  -7  -1   5      298.08      345.23     24.71 o 
  -6  -1   5     8189.24     7976.35    151.52 o 
  -5  -1   5   137943.52   132419.72   2169.89 o 
  -4  -1   5     1428.89     1385.14     21.75 o 
  -3  -1   5     9603.39     9178.16    110.50 o 
  -2  -1   5      192.72      131.36      4.60 o 
  -1  -1   5     1482.13     2009.48     16.32 o 
   0  -1   5     1806.13     1479.86     15.26 o 
   1  -1   5    66776.55    67472.48    578.36 o 
   2  -1   5        8.68       13.35      2.26 o 
   3  -1   5    29150.69    28844.84    244.96 o 
   4  -1   5     2887.67     2968.75     34.79 o 
   5  -1   5    51075.29    52738.43    575.56 o 
   6  -1   5     1806.16     1871.84     29.53 o 
   7  -1   5     9984.55    10247.69    147.47 o 
   8  -1   5      200.61      212.66     10.49 o 
   9  -1   5      633.49      624.98     24.53 o 
  10  -1   5     2724.35     2654.92    131.27 o 
  11  -1   5     1698.52     1723.68     53.62 o 
  12  -1   5     4272.09     4198.87     78.80 o 
  13  -1   5      287.99      289.33     28.96 o 
  14  -1   5        8.33       -4.67     15.26 o 
  15  -1   5     4918.88     5263.42    116.54 o 
 -10   0   5     3024.64     3039.15    142.87 o 
  -9   0   5    11068.93    10881.07    354.55 o 
  -8   0   5     4310.94     4217.27     97.57 o 
  -7   0   5    23446.56    22992.82    327.64 o 
  -6   0   5     1516.63     1472.86     45.04 o 
  -5   0   5     9073.30     9331.30    169.69 o 
  -4   0   5     3035.68     3074.94     57.06 o 
  -3   0   5    28791.46    25972.47    301.14 o 
  -2   0   5     7899.90     7456.01     62.22 o 
  -1   0   5        9.42       -2.37      2.37 o 
   0   0   5      359.97      326.65      7.00 o 
   1   0   5    59954.19    62159.55    525.07 o 
   2   0   5      799.78      796.55      9.61 o 
   3   0   5      192.68      190.59      7.95 o 
   4   0   5      146.26      106.16      6.80 o 
   5   0   5      234.42      325.97     13.13 o 
   6   0   5       29.68       22.81      5.43 o 
   7   0   5    14349.25    14467.00    196.94 o 
   8   0   5     5018.70     5007.81     76.00 o 
   9   0   5      330.28      366.91     16.14 o 
  10   0   5      199.87      148.78     14.91 o 
  11   0   5    19882.74    19794.20    391.57 o 
  12   0   5      201.75      167.99     15.74 o 
  13   0   5     3939.03     3971.98    119.12 o 
  14   0   5      495.65      489.93     30.99 o 
  15   0   5        0.64      -15.18     16.56 o 
  -9   1   5     3135.41     3007.42    100.67 o 
  -8   1   5       10.96        1.06     20.72 o 
  -7   1   5    45314.49    44491.87    617.88 o 
  -6   1   5    13922.29    13645.67    198.58 o 
  -5   1   5    13533.14    13142.38    188.99 o 
  -4   1   5     1668.40     1855.93     42.00 o 
  -3   1   5    20508.08    20127.62    227.21 o 
  -2   1   5     1481.36     1431.78     16.04 o 
  -1   1   5    10066.01    11824.82     87.02 o 
   0   1   5      495.86      434.99      6.87 o 
   1   1   5    62409.95    63221.72    630.75 o 
   2   1   5        0.86        5.89      2.37 o 
   3   1   5    21945.47    20423.28    170.55 o 
   4   1   5     2705.55     2777.45     30.10 o 
   5   1   5    16206.06    16687.01    170.62 o 
   6   1   5      112.79      115.58      6.66 o 
   7   1   5     7293.78     7712.64    123.70 o 
   8   1   5      255.12      205.46     13.23 o 
   9   1   5    19494.62    20100.62    333.77 o 
  10   1   5      772.77      852.52     32.36 o 
  11   1   5      907.13      836.68     34.80 o 
  12   1   5      495.06      422.07     25.82 o 
  13   1   5     2099.94     2014.01     52.92 o 
  14   1   5      691.68      724.11     32.87 o 
  15   1   5       32.50       11.01     16.53 o 
  -9   2   5     4038.80     3885.02    176.54 o 
  -8   2   5      371.75      397.76     21.55 o 
  -7   2   5     2294.43     2381.10     51.73 o 
  -6   2   5      276.84      278.07     15.62 o 
  -5   2   5    47251.73    47186.00    743.11 o 
  -4   2   5     2070.01     2209.15     32.70 o 
  -3   2   5    22817.11    22629.86    277.02 o 
  -2   2   5     4409.86     3947.82     40.67 o 
  -1   2   5    91264.93    88338.26    710.86 o 
   0   2   5     1297.09     1215.51     12.70 o 
   1   2   5    26067.01    27295.24    227.35 o 
   2   2   5      701.45      669.49      7.93 o 
   3   2   5     2189.45     2070.53     20.86 o 
   4   2   5     7372.16     7667.39     74.49 o 
   5   2   5    40729.91    39933.79    455.79 o 
   6   2   5     1350.68     1357.84     19.85 o 
   7   2   5    48989.39    50602.55    506.75 o 
   8   2   5      457.94      404.20     12.52 o 
   9   2   5     2777.78     2911.60     65.72 o 
  10   2   5      723.46      725.20     23.74 o 
  11   2   5     2204.97     2268.74     42.13 o 
  12   2   5     1228.26     1181.51     31.22 o 
  13   2   5      228.03      181.95     17.67 o 
  14   2   5      389.13      393.52     25.18 o 
  15   2   5      394.71      369.31     24.69 o 
 -12   3   5     3709.10     3819.11     93.34 o 
 -11   3   5     2427.02     2495.62     73.74 o 
 -10   3   5     1351.21     1306.14     63.59 o 
  -9   3   5    12421.89    12145.44    277.64 o 
  -8   3   5     2501.25     2355.36     61.25 o 
  -7   3   5    13487.89    13654.56    229.18 o 
  -6   3   5     7595.31     7366.34    129.69 o 
  -5   3   5    34651.91    34835.98    361.74 o 
  -4   3   5      227.89      243.92      7.75 o 
  -3   3   5    19016.35    18450.80    224.85 o 
  -2   3   5     4052.39     3567.21     33.48 o 
  -1   3   5    10473.82    11773.77     88.66 o 
   0   3   5      674.65      568.67      8.96 o 
   1   3   5    49159.29    49120.46    407.48 o 
   2   3   5     1266.77     1290.30     12.19 o 
   3   3   5     7647.69     5765.52     50.84 o 
   4   3   5     1046.14     1061.64     13.11 o 
   5   3   5    31460.71    33697.34    312.15 o 
   6   3   5        4.47        4.72      4.38 o 
   7   3   5     5434.83     5904.48     83.76 o 
   8   3   5     1352.49     1378.69     20.68 o 
   9   3   5     3122.21     3088.08     62.71 o 
  10   3   5       83.72       52.29     13.77 o 
  11   3   5      401.03      347.09     14.77 o 
  12   3   5     1390.86     1397.46     32.15 o 
  13   3   5     1000.50      965.28     35.05 o 
  14   3   5      179.27      193.18     19.53 o 
  15   3   5       32.61        7.30     16.51 o 
 -14   4   5      335.59      368.11     34.75 o 
 -12   4   5     1066.53      932.92     39.73 o 
 -11   4   5     1157.69     1166.34     39.53 o 
 -10   4   5     2508.61     2513.53    105.15 o 
  -9   4   5       14.89       14.90     13.66 o 
  -8   4   5      755.96      697.87     35.50 o 
  -7   4   5     8891.30     9110.49    136.72 o 
  -6   4   5     1881.15     1885.58     32.05 o 
  -5   4   5      568.15      580.49     22.60 o 
  -4   4   5     1133.64     1114.35     18.96 o 
  -3   4   5     5949.37     5504.10     55.97 o 
  -2   4   5      500.03      382.31      6.86 o 
  -1   4   5    87473.14    86960.83    653.55 o 
   0   4   5     4011.17     4008.04     33.39 o 
   1   4   5   222838.70   227595.63   1762.53 o 
   2   4   5       26.97       -2.93      2.93 o 
   3   4   5    50195.44    46899.96    343.98 o 
   4   4   5     4163.42     4119.59     37.11 o 
   5   4   5     5992.52     6100.42     61.00 o 
   6   4   5      911.26      806.11     13.85 o 
   7   4   5    20245.07    20195.04    206.10 o 
   8   4   5     1928.35     2055.77     35.22 o 
   9   4   5     9385.70     9740.98    164.22 o 
  10   4   5      181.90      181.47     11.31 o 
  11   4   5      202.24      184.21     10.73 o 
  12   4   5     1357.79     1320.23     31.03 o 
  13   4   5     2018.27     2098.63     43.21 o 
  14   4   5     2075.12     2041.57     53.83 o 
  15   4   5      271.03      292.16     22.19 o 
 -14   5   5       23.80       13.90     21.43 o 
 -13   5   5      579.59      613.74     40.55 o 
 -12   5   5     2076.92     2023.70     69.24 o 
 -11   5   5     1978.69     1939.05     59.51 o 
 -10   5   5       36.40       51.85     12.63 o 
  -9   5   5     1805.26     1800.00     47.19 o 
  -8   5   5      576.32      507.96     22.41 o 
  -7   5   5       47.28       50.45      8.49 o 
  -6   5   5      631.41      643.94     13.14 o 
  -5   5   5        7.44       59.33     18.21 o 
  -4   5   5     4533.84     4573.87     50.82 o 
  -3   5   5    84904.68    86312.29    743.58 o 
  -2   5   5     1559.21     1543.45     20.38 o 
  -1   5   5    10048.64     9118.57     70.48 o 
   0   5   5      372.11      250.86      7.80 o 
   1   5   5    32430.42    32958.64    241.42 o 
   2   5   5     2030.94     2194.76     19.41 o 
   3   5   5     2865.18     2079.68     20.30 o 
   4   5   5      388.44      353.19      7.51 o 
   5   5   5     2509.51     2488.91     27.26 o 
   6   5   5     1522.59     1535.46     19.73 o 
   7   5   5     2656.87     2687.11     32.26 o 
   8   5   5       52.06       45.12      5.13 o 
   9   5   5     6755.52     6744.78    103.54 o 
  10   5   5     1294.43     1315.76     27.81 o 
  11   5   5     2934.84     2909.84     54.11 o 
  12   5   5      136.55      147.26     13.56 o 
  13   5   5       72.04       35.40     22.07 o 
  14   5   5      343.40      291.97     21.57 o 
  15   5   5     2074.13     2123.50     57.03 o 
 -14   6   5       73.54       44.31     25.49 o 
 -13   6   5      174.37      226.48     28.96 o 
 -12   6   5        9.23       -5.18     10.70 o 
 -11   6   5     2571.98     2556.06     61.57 o 
 -10   6   5      695.58      648.39     22.08 o 
  -9   6   5     2545.49     2552.04     54.94 o 
  -8   6   5     8539.76     8635.68    113.40 o 
  -7   6   5    22468.86    22607.00    325.87 o 
  -6   6   5       47.75       53.57      5.48 o 
  -5   6   5    13088.27    13404.23    139.81 o 
  -4   6   5     7508.80     7510.71     74.28 o 
  -3   6   5     1667.78     1422.18     22.21 o 
  -2   6   5     1315.49     1196.24     18.23 o 
  -1   6   5    29075.86    27150.98    222.86 o 
   0   6   5     1350.27     1367.92     17.86 o 
   1   6   5    91578.02    91263.09    773.52 o 
   2   6   5     2766.78     2969.57     25.82 o 
   3   6   5    12034.08    10599.54     78.42 o 
   4   6   5     2766.65     2741.27     26.22 o 
   5   6   5    44053.17    45131.79    395.22 o 
   6   6   5      694.19      765.77     12.85 o 
   7   6   5    11259.79    11364.55    113.39 o 
   8   6   5     1458.82     1469.95     21.63 o 
   9   6   5     5796.67     6059.87     76.56 o 
  10   6   5     1097.68     1082.87     21.17 o 
  11   6   5        6.62       23.58      8.05 o 
  12   6   5     2820.24     2984.72     54.40 o 
  13   6   5    14700.87    14429.61    205.92 o 
  14   6   5       22.18       12.03     14.95 o 
  15   6   5       24.41       30.78     16.28 o 
 -14   7   5     1221.43     1350.72     69.52 o 
 -13   7   5      141.29      131.77     27.51 o 
 -12   7   5     1993.80     2139.25     81.41 o 
 -11   7   5     1344.36     1292.24     49.92 o 
 -10   7   5     1454.21     1410.77     32.24 o 
  -9   7   5      248.41      272.07     18.37 o 
  -8   7   5     3149.31     3178.27     43.24 o 
  -7   7   5        8.93        6.25      8.17 o 
  -6   7   5     2060.01     2074.14     25.54 o 
  -5   7   5    14629.20    14532.86    141.15 o 
  -4   7   5     5863.84     5935.20     61.01 o 
  -3   7   5   108737.15   107852.15   1084.69 o 
  -2   7   5        1.50       -0.64      4.70 o 
  -1   7   5    27414.01    28486.67    224.20 o 
   0   7   5       27.72       37.85      3.80 o 
   1   7   5    17410.84    17795.97    150.59 o 
   2   7   5      391.28      369.44      7.70 o 
   3   7   5       36.93       -4.18      4.18 o 
   4   7   5     4665.52     4736.90     42.05 o 
   5   7   5    10068.94     9800.69     81.56 o 
   6   7   5        1.09        3.63      5.83 o 
   7   7   5     5651.05     5756.38     57.08 o 
   8   7   5      358.15      350.75     10.46 o 
   9   7   5    32135.56    32296.60    346.06 o 
  10   7   5      239.52      184.26     10.23 o 
  11   7   5     2130.29     1966.31     36.52 o 
  12   7   5     3256.56     3306.50     52.03 o 
  13   7   5      806.77      756.18     29.93 o 
  14   7   5      420.30      435.04     26.38 o 
  15   7   5      133.67       92.89     18.29 o 
 -13   8   5      154.00      143.75     25.63 o 
 -12   8   5      715.63      712.81     32.68 o 
 -11   8   5      342.87      280.71     18.11 o 
 -10   8   5     4545.93     4448.69    105.10 o 
  -9   8   5     1409.79     1371.49     65.71 o 
  -8   8   5     4569.79     4605.11     90.93 o 
  -7   8   5    37355.36    38377.25    574.10 o 
  -6   8   5     1009.56      945.87     18.33 o 
  -5   8   5     8829.32     8810.83     88.64 o 
  -4   8   5      208.23      201.26      7.66 o 
  -3   8   5    10153.99    10171.77     99.35 o 
  -2   8   5     2022.12     2101.46     28.69 o 
  -1   8   5     2765.91     3347.44     31.44 o 
   0   8   5      614.68      539.85     14.20 o 
   1   8   5    82780.98    86440.38    580.20 o 
   2   8   5        9.27       23.38      3.91 o 
   3   8   5    25276.61    25983.07    196.59 o 
   4   8   5     1470.42     1419.68     15.13 o 
   5   8   5     6550.96     6054.70     52.69 o 
   6   8   5      122.49      116.61      7.53 o 
   7   8   5    18881.50    19210.27    222.84 o 
   8   8   5      521.05      546.05     14.22 o 
   9   8   5      706.78      711.77     17.57 o 
  10   8   5     1819.24     1798.71     33.03 o 
  11   8   5     1503.71     1478.96     29.85 o 
  12   8   5      595.82      487.33     19.90 o 
  13   8   5     6707.46     6502.13    103.72 o 
  14   8   5     1531.89     1575.01     48.04 o 
  15   8   5       57.82       48.62     17.72 o 
 -13   9   5      389.06      299.39     27.11 o 
 -12   9   5      696.37      767.03     35.26 o 
 -11   9   5     5046.63     5266.58    164.07 o 
 -10   9   5      153.48      102.65     17.98 o 
  -9   9   5     5524.71     5464.96     89.47 o 
  -8   9   5       56.90       52.89     13.67 o 
  -7   9   5      154.68      148.58     10.32 o 
  -6   9   5       32.99       24.26      7.49 o 
  -5   9   5     7135.87     7409.48     83.60 o 
  -4   9   5     3015.37     3112.89     37.69 o 
  -3   9   5    25927.04    26054.38    275.90 o 
  -2   9   5     8374.05     8750.18     99.44 o 
  -1   9   5    14251.73    14720.54    132.04 o 
   0   9   5      265.79      221.46      8.14 o 
   1   9   5     1806.33     2185.93     42.70 o 
   2   9   5     1349.43     1359.01     16.39 o 
   3   9   5    24808.00    23320.80    169.07 o 
   4   9   5       16.94        0.68      3.81 o 
   5   9   5     1121.05     1168.68     15.44 o 
   6   9   5     1187.82     1253.85     18.98 o 
   7   9   5    11963.98    12048.50    121.07 o 
   8   9   5      704.68      696.31     16.32 o 
   9   9   5    11101.94    11087.33    113.04 o 
  10   9   5     2466.63     2527.58     37.57 o 
  11   9   5      413.70      405.59     19.21 o 
  12   9   5       72.73       42.46     19.38 o 
  13   9   5      452.29      381.20     17.62 o 
  14   9   5      705.81      589.37     33.56 o 
  15   9   5      324.68      318.16     54.59 o 
 -13  10   5     3213.88     3572.27    134.16 o 
 -12  10   5        9.81        6.61     17.18 o 
 -11  10   5     1785.42     1828.10     56.18 o 
 -10  10   5      319.99      339.06     20.42 o 
  -9  10   5      434.10      379.06     21.24 o 
  -8  10   5     2525.22     2513.26     42.78 o 
  -7  10   5       54.02       88.33     10.29 o 
  -6  10   5      430.83      318.62     18.70 o 
  -5  10   5     7664.30     7839.87     89.48 o 
  -4  10   5      745.82      773.19     21.73 o 
  -3  10   5     2751.80     2768.31     37.61 o 
  -2  10   5     2624.09     2650.69     38.93 o 
  -1  10   5    66726.49    67039.24    546.25 o 
   0  10   5        9.31       -3.83      3.83 o 
   1  10   5    14559.91    15821.38    123.10 o 
   2  10   5     9222.13     9352.12     76.67 o 
   3  10   5     3920.91     4304.23     36.66 o 
   4  10   5      238.29      237.22      7.42 o 
   5  10   5    33092.71    33497.50    265.25 o 
   6  10   5     4442.95     4378.05     47.87 o 
   7  10   5    40324.75    40292.45    381.42 o 
   8  10   5      384.47      324.92     11.97 o 
   9  10   5       13.62        2.06      7.63 o 
  10  10   5       21.80       -8.81      8.81 o 
  11  10   5     4121.47     4097.05     68.07 o 
  12  10   5      317.34      250.65     15.21 o 
  13  10   5     3637.41     3633.39     59.03 o 
  14  10   5        2.71      -17.38     17.38 o 
  15  10   5      890.94      839.22     39.59 o 
 -13  11   5        1.16      -30.99     30.99 o 
 -12  11   5      222.60      180.43     38.52 o 
 -11  11   5     1418.78     1385.60     49.74 o 
 -10  11   5     3159.15     3146.67     76.77 o 
  -9  11   5      923.22      972.73     62.50 o 
  -8  11   5      817.33      773.47     24.24 o 
  -7  11   5      976.78      956.26     25.89 o 
  -6  11   5     1480.24     1560.23     33.07 o 
  -5  11   5     4140.12     4220.63     63.90 o 
  -4  11   5        4.41       -7.70      7.70 o 
  -3  11   5    28771.03    29912.36    302.07 o 
  -2  11   5     9386.92     9641.05    143.57 o 
  -1  11   5     2781.13     3051.90     37.68 o 
   0  11   5     6041.94     5976.54     61.04 o 
   1  11   5        8.62       34.60      7.30 o 
   2  11   5     4791.03     4868.26     42.01 o 
   3  11   5   115515.17   121527.41   1142.40 o 
   4  11   5      296.19      252.30      7.61 o 
   5  11   5    35169.97    35504.13    342.58 o 
   6  11   5       47.49       25.35      5.32 o 
   7  11   5     6154.52     5875.57     65.79 o 
   8  11   5      607.72      541.61     17.16 o 
   9  11   5     5965.89     5758.21     68.80 o 
  10  11   5      766.75      729.25     19.75 o 
  11  11   5    19524.54    19189.12    236.34 o 
  12  11   5     1168.25     1168.31     30.16 o 
  13  11   5      784.06      762.68     26.74 o 
  14  11   5      888.23      940.36     34.10 o 
  15  11   5     1852.45     1782.08     57.20 o 
 -12  12   5       25.58       -2.61     31.28 o 
 -11  12   5       13.88       16.80     30.12 o 
 -10  12   5       91.27       88.63     24.01 o 
  -9  12   5     3170.91     3300.07     71.08 o 
  -8  12   5      427.89      417.12     21.23 o 
  -7  12   5     1221.84     1227.39     31.06 o 
  -6  12   5     4035.38     4149.95     65.43 o 
  -5  12   5    11486.77    11768.17    153.55 o 
  -4  12   5    12735.91    12841.41    160.04 o 
  -3  12   5      329.36      303.49     12.82 o 
  -2  12   5     1240.46     1297.96     20.79 o 
  -1  12   5    13931.30    14583.87    126.86 o 
   0  12   5     7038.54     7231.27     70.16 o 
   1  12   5   103086.06   105202.08    810.39 o 
   2  12   5     2819.01     2774.22     29.99 o 
   3  12   5     1095.31     1142.85     15.01 o 
   4  12   5     2220.49     2260.21     23.55 o 
   5  12   5    32071.18    32219.78    248.53 o 
   6  12   5      100.59       51.78      6.26 o 
   7  12   5    17212.79    17263.44    180.68 o 
   8  12   5       59.60       46.12      8.82 o 
   9  12   5       36.19       57.09      9.22 o 
  10  12   5      475.50      441.97     16.91 o 
  11  12   5     2815.49     3049.21     44.19 o 
  12  12   5       30.19       39.05     19.81 o 
  13  12   5      209.36      187.71     18.05 o 
  14  12   5      276.81      250.78     20.17 o 
  15  12   5      489.25      528.81     34.60 o 
 -12  13   5      110.95       99.92     37.07 o 
 -11  13   5     1464.34     1521.71     85.17 o 
 -10  13   5      441.91      389.55     45.47 o 
  -9  13   5     6355.32     6362.58    136.00 o 
  -8  13   5     9691.08     9805.56    181.15 o 
  -7  13   5     1444.36     1452.53     36.01 o 
  -6  13   5     2313.03     2297.01     45.20 o 
  -5  13   5     2820.48     2883.38     60.96 o 
  -4  13   5     3087.26     2998.21     57.08 o 
  -3  13   5    10182.79    10268.24    121.59 o 
  -2  13   5        2.86       -1.07      8.12 o 
  -1  13   5    36470.63    37948.52    381.59 o 
   0  13   5      717.21      699.93     16.59 o 
   1  13   5    43057.57    44078.83    345.96 o 
   2  13   5      382.95      334.27     10.02 o 
   3  13   5     2606.36     2896.66     43.30 o 
   4  13   5       96.01       63.52      5.72 o 
   5  13   5     2496.75     2585.03     28.37 o 
   6  13   5     2316.63     2316.72     28.43 o 
   7  13   5     3088.55     3159.66     54.46 o 
   8  13   5       22.72       23.90     10.24 o 
   9  13   5    12803.28    12699.30    138.96 o 
  10  13   5        0.01       -9.11      9.11 o 
  11  13   5      249.99      229.13     18.94 o 
  12  13   5     1022.90     1006.19     33.84 o 
  13  13   5     2905.10     2826.33     61.50 o 
  14  13   5       35.77       42.17     15.60 o 
  15  13   5      449.86      474.33     26.35 o 
 -12  14   5     1634.77     1711.48     94.15 o 
 -11  14   5      847.36      823.48     69.52 o 
 -10  14   5     4970.85     5224.91    180.30 o 
  -9  14   5      420.67      426.48     53.90 o 
  -8  14   5        5.39      -16.20     16.20 o 
  -7  14   5     1171.73     1070.78     42.27 o 
  -6  14   5     5228.67     5072.74     93.46 o 
  -5  14   5    44838.79    43922.10    610.88 o 
  -4  14   5      869.90      840.09     35.81 o 
  -3  14   5     3914.20     3769.70     81.67 o 
  -2  14   5     1631.30     1681.43     29.17 o 
  -1  14   5     3121.17     3035.38     43.97 o 
   0  14   5       15.97        7.38      7.34 o 
   1  14   5     2155.73     2137.07     26.88 o 
   2  14   5        2.32       -5.86      5.86 o 
   3  14   5      498.42      534.20     14.09 o 
   4  14   5     1255.57     1146.32     19.23 o 
   5  14   5    28683.00    28909.83    244.80 o 
   6  14   5      445.12      425.89     14.25 o 
   7  14   5      951.70      973.19     31.24 o 
   8  14   5     1239.03     1213.67     29.06 o 
   9  14   5     2488.50     2442.74     42.97 o 
  10  14   5       78.53       64.22     12.19 o 
  11  14   5       20.53        6.04     11.29 o 
  12  14   5     2233.09     2233.44     52.42 o 
  13  14   5     1825.11     1735.58     57.52 o 
  14  14   5       25.21        5.39     17.09 o 
  15  14   5     4779.63     4768.81     91.43 o 
 -11  15   5      308.00      272.54     46.92 o 
 -10  15   5     2291.09     2305.65    111.54 o 
  -9  15   5     6556.14     6482.15    163.46 o 
  -8  15   5     1663.09     1719.98     63.47 o 
  -7  15   5     3830.56     3616.08     76.45 o 
  -6  15   5       30.26       -2.65     16.14 o 
  -5  15   5     3258.06     3163.44     68.65 o 
  -4  15   5     1150.17     1218.99     44.89 o 
  -3  15   5      912.76      847.13     48.57 o 
  -2  15   5      150.52      137.15     13.11 o 
  -1  15   5      651.63      762.24     35.06 o 
   0  15   5       42.41       15.56      8.58 o 
   1  15   5    55456.80    57795.99    527.84 o 
   2  15   5        2.80       -7.49      7.49 o 
   3  15   5      222.95      322.51     12.02 o 
   4  15   5      177.53      188.92     11.08 o 
   5  15   5     2047.95     2098.86     31.32 o 
   6  15   5     1839.74     1814.20     29.12 o 
   7  15   5     1296.98     1313.76     22.04 o 
   8  15   5     1079.34     1127.82     28.78 o 
   9  15   5        0.99       -1.67     14.63 o 
  10  15   5       34.22       18.45     12.15 o 
  11  15   5    19056.90    19089.33    223.53 o 
  12  15   5       47.83       44.86     15.78 o 
  13  15   5      373.95      315.63     29.41 o 
  14  15   5      113.94      123.73     25.15 o 
  15  15   5      340.02      380.03     40.11 o 
 -11  16   5     1010.12      999.90     79.08 o 
 -10  16   5      390.17      459.35     54.45 o 
  -9  16   5      373.68      413.59     53.87 o 
  -8  16   5     1075.52     1084.94     40.77 o 
  -7  16   5      848.70      817.37     36.25 o 
  -6  16   5      296.40      263.05     23.48 o 
  -5  16   5     6653.55     6599.27    117.49 o 
  -4  16   5     4547.16     4314.32     96.93 o 
  -3  16   5     7773.44     7717.60    145.79 o 
  -2  16   5       32.94        4.10      8.45 o 
  -1  16   5        7.15       55.34     11.16 o 
   0  16   5     1851.01     1728.09     35.72 o 
   1  16   5     2338.06     2509.71     38.35 o 
   2  16   5     3465.35     3678.04     52.66 o 
   3  16   5     7824.25     8059.19     98.00 o 
   4  16   5     1058.19     1093.84     23.32 o 
   5  16   5       55.26      104.86     12.15 o 
   6  16   5     3030.87     3053.12     44.84 o 
   7  16   5    17551.50    17706.02    172.26 o 
   8  16   5      438.78      405.25     18.44 o 
   9  16   5    11998.12    12168.49    151.39 o 
  10  16   5      151.54      124.59     14.96 o 
  11  16   5     2934.28     2818.17     50.92 o 
  12  16   5      350.07      368.82     40.71 o 
  13  16   5     1211.96     1237.71     51.79 o 
  14  16   5      162.70      154.82     42.57 o 
  15  16   5      286.91      307.59     31.50 o 
 -10  17   5      442.76      423.44     54.74 o 
  -9  17   5     2336.91     2301.61    113.86 o 
  -8  17   5       45.34       31.81     20.76 o 
  -7  17   5       10.59       -1.99     16.52 o 
  -6  17   5     2634.47     2628.30     64.61 o 
  -5  17   5     3899.23     3784.07     80.28 o 
  -4  17   5      591.05      639.15     36.77 o 
  -3  17   5     2217.64     2268.51     64.40 o 
  -2  17   5     1513.06     1601.33     32.77 o 
  -1  17   5    13540.49    13515.67    166.73 o 
   0  17   5     9467.83     9522.91    123.69 o 
   1  17   5      174.57      181.34     20.97 o 
   2  17   5     1095.09     1091.31     32.82 o 
   3  17   5     4136.94     4044.36     59.43 o 
   4  17   5       67.74       56.35     10.32 o 
   5  17   5    18822.80    19655.97    214.12 o 
   6  17   5      613.97      579.81     20.01 o 
   7  17   5     2474.83     2431.19     40.46 o 
   8  17   5      269.11      259.36     18.92 o 
   9  17   5     1165.30     1130.94     31.15 o 
  10  17   5      109.36       80.69     14.75 o 
  11  17   5     2457.20     2568.13     49.58 o 
  12  17   5      777.59      758.83     30.67 o 
  13  17   5     1296.69     1354.16     71.41 o 
  14  17   5        1.77       -6.08     34.46 o 
  15  17   5     1140.70     1288.14     82.84 o 
 -10  18   5     1538.55     1456.82     94.15 o 
  -9  18   5     1653.11     1791.17    102.26 o 
  -8  18   5        8.89       -8.31     24.16 o 
  -7  18   5      119.76      139.07     24.32 o 
  -6  18   5       97.11       67.94     18.82 o 
  -5  18   5     3119.27     2948.33     70.67 o 
  -4  18   5     2861.81     2837.92     76.25 o 
  -3  18   5    13157.99    13315.55    235.41 o 
  -2  18   5     1536.12     1458.58     34.20 o 
  -1  18   5       64.23       79.34     12.15 o 
   0  18   5     3484.37     3483.08     70.68 o 
   1  18   5    39099.19    38858.69    621.10 o 
   2  18   5     1209.38     1161.02     35.41 o 
   3  18   5     4552.03     4407.45     71.63 o 
   4  18   5        1.46       -5.00      9.14 o 
   5  18   5     2127.63     2033.03     33.53 o 
   6  18   5       33.83       25.65     10.99 o 
   7  18   5     2722.44     2692.43     41.71 o 
   8  18   5      122.68      111.45     16.43 o 
   9  18   5     1261.98     1192.62     37.60 o 
  10  18   5       13.28       15.88     15.38 o 
  11  18   5    10801.36    11290.92    164.00 o 
  12  18   5       85.86       61.29     20.03 o 
  13  18   5      458.22      432.71     52.13 o 
  14  18   5      478.67      465.73     54.16 o 
 -10  19   5        1.89      -31.57     35.91 o 
  -9  19   5      141.96      103.39     45.76 o 
  -8  19   5      762.65      791.58     52.28 o 
  -7  19   5     3781.94     3816.15     95.28 o 
  -6  19   5     1863.22     1772.01     60.85 o 
  -5  19   5       18.40       24.43     18.14 o 
  -4  19   5      846.77      693.62     39.73 o 
  -3  19   5     8497.12     8650.70    191.20 o 
  -2  19   5     1248.29     1250.13     38.89 o 
  -1  19   5       53.44       76.19     14.25 o 
   0  19   5     1934.11     1885.31     58.85 o 
   1  19   5     2609.96     2427.77     69.81 o 
   2  19   5       32.58       15.28     17.00 o 
   3  19   5      218.99      172.58     15.70 o 
   4  19   5      308.66      286.56     15.12 o 
   5  19   5     3310.56     3368.91     58.97 o 
   6  19   5        2.35      -12.13     12.13 o 
   7  19   5     7127.03     7195.89     88.26 o 
   8  19   5       56.66       56.86     16.22 o 
   9  19   5     8953.59     9312.18    139.96 o 
  10  19   5     1496.73     1585.46     54.52 o 
  11  19   5      114.11      121.34     20.20 o 
  12  19   5       82.19       95.93     44.75 o 
  13  19   5     1023.14     1090.86     80.24 o 
  14  19   5      879.81      941.66     80.23 o 
  -9  20   5      348.58      369.56     55.61 o 
  -8  20   5       88.59       38.64     27.64 o 
  -7  20   5     1695.17     1703.89     72.41 o 
  -6  20   5     1003.96      876.47     68.79 o 
  -5  20   5     2188.13     2279.18     71.04 o 
  -4  20   5     2683.62     2689.22    146.77 o 
  -3  20   5      612.42      629.81     44.89 o 
  -2  20   5     2994.48     3076.66     59.09 o 
  -1  20   5     2969.55     3137.22     66.56 o 
   0  20   5     2476.75     2266.03     66.93 o 
   1  20   5    12472.52    12481.31    226.18 o 
   2  20   5      328.18      308.53     37.74 o 
   3  20   5     1679.67     1653.24     46.61 o 
   4  20   5      828.78      836.32     36.02 o 
   5  20   5    10522.73    10491.74    131.43 o 
   6  20   5     3091.41     3033.38     59.33 o 
   7  20   5     1218.61     1179.59     39.75 o 
   8  20   5       41.84       44.60     11.30 o 
   9  20   5     6105.32     6092.66    114.97 o 
  10  20   5      159.83      176.26     51.92 o 
  11  20   5       26.61       45.71     27.29 o 
  12  20   5       21.57      -10.87     25.38 o 
  13  20   5      997.64      976.44     77.92 o 
  14  20   5      472.99      567.97     61.98 o 
  -9  21   5      387.92      383.47     58.50 o 
  -8  21   5     1377.05     1545.96     82.85 o 
  -7  21   5      320.91      374.75     43.44 o 
  -6  21   5     5876.23     6296.81    161.37 o 
  -5  21   5     2996.15     2995.09    121.56 o 
  -4  21   5       12.34      -31.57     31.57 o 
  -3  21   5     4116.03     4065.41    247.10 o 
  -2  21   5      365.18      324.63     36.20 o 
  -1  21   5     3920.77     3893.38     77.96 o 
   0  21   5      357.53      273.19     26.53 o 
   1  21   5       66.06       50.74     21.26 o 
   2  21   5      151.34       90.58     36.94 o 
   3  21   5    13230.85    13442.78    203.24 o 
   4  21   5       90.49       79.05     17.33 o 
   5  21   5    14849.33    14357.05    192.46 o 
   6  21   5     1481.72     1432.98     39.54 o 
   7  21   5     2353.61     2327.31     55.23 o 
   8  21   5        5.28       -9.77      9.77 o 
   9  21   5     5753.97     5861.30    127.79 o 
  10  21   5      268.03      320.68     29.22 o 
  11  21   5     8974.17     8892.40    173.24 o 
  12  21   5      187.58      169.81     32.03 o 
  13  21   5      311.02      278.91     51.84 o 
  14  21   5      504.38      649.36     67.77 o 
  -8  22   5      396.62      518.23     66.32 o 
  -7  22   5       44.81       60.39     58.65 o 
  -6  22   5     1055.91     1074.74     63.15 o 
  -5  22   5     4590.13     4496.71    240.00 o 
  -4  22   5      132.92       70.11     31.50 o 
  -3  22   5     2300.80     2351.52    131.54 o 
  -2  22   5      789.78      665.04     74.73 o 
  -1  22   5     1810.84     1685.44     46.81 o 
   0  22   5      133.84       86.34     25.81 o 
   1  22   5      367.64      322.23     30.33 o 
   2  22   5      302.08      286.58     40.98 o 
   3  22   5    10815.09    11095.88    209.44 o 
   4  22   5     1292.04     1325.72     44.07 o 
   5  22   5     1135.67     1059.17     34.19 o 
   6  22   5        1.45      -15.23     15.23 o 
   7  22   5    14040.59    13840.84    206.61 o 
   8  22   5      666.86      634.00     23.27 o 
   9  22   5      130.55      148.36     28.00 o 
  10  22   5      700.72      680.95     47.93 o 
  11  22   5      754.52      730.83     49.28 o 
  12  22   5       54.77       55.73     28.62 o 
  13  22   5       79.49      108.60     43.15 o 
  -7  23   5     1251.09     1335.80     68.69 o 
  -6  23   5      974.98     1013.30     61.85 o 
  -5  23   5      243.66      259.50     61.69 o 
  -4  23   5       26.58      -32.44     44.89 o 
  -3  23   5      224.64      122.22     51.55 o 
  -2  23   5       32.06       51.26     46.34 o 
  -1  23   5    10062.23    10307.37    192.92 o 
   0  23   5     2341.02     2332.21     78.80 o 
   1  23   5       45.33       20.45     26.39 o 
   2  23   5      131.59      123.66     37.19 o 
   3  23   5    13626.71    13537.02    301.26 o 
   4  23   5       46.93       32.75     19.77 o 
   5  23   5      800.02      750.96     29.96 o 
   6  23   5       72.05       24.76     18.94 o 
   7  23   5      903.64      799.82     41.54 o 
   8  23   5      884.23      903.26     30.87 o 
   9  23   5      150.75      115.50     32.24 o 
  10  23   5      409.37      369.73     41.15 o 
  11  23   5     1308.74     1356.15     68.51 o 
  12  23   5       32.76       -0.91     44.31 o 
  13  23   5      359.59      415.03     59.37 o 
  -7  24   5      699.83      831.27     81.68 o 
  -6  24   5        1.79      -27.80     44.02 o 
  -5  24   5     1731.46     1800.47    119.93 o 
  -4  24   5      769.12      742.37     82.55 o 
  -3  24   5      210.96      121.35     55.32 o 
  -2  24   5       80.42       68.35     50.39 o 
  -1  24   5     9774.65     9772.94    184.06 o 
   0  24   5       14.24      -21.27     23.52 o 
   1  24   5     2124.68     2115.70     90.33 o 
   2  24   5       47.12      -12.44     33.24 o 
   3  24   5       18.01      -27.84     27.84 o 
   4  24   5     2652.24     2684.31     65.93 o 
   5  24   5     2316.37     2218.35     51.59 o 
   6  24   5       34.61       16.04     12.52 o 
   7  24   5       47.01       48.35     22.67 o 
   8  24   5      953.55      905.97     39.35 o 
   9  24   5     1808.09     1700.57    112.70 o 
  10  24   5      196.19      127.09     33.87 o 
  11  24   5     1633.79     1743.29     76.30 o 
  12  24   5      319.90      310.36     39.62 o 
  13  24   5     2440.72     2758.80    137.33 o 
  -6  25   5      268.77      296.28     62.56 o 
  -5  25   5     4521.66     4534.21    200.28 o 
  -4  25   5      168.12      173.19     60.82 o 
  -3  25   5     5813.79     6045.57    244.69 o 
  -2  25   5        5.08      -43.44     45.76 o 
  -1  25   5      280.62      309.51     38.75 o 
   0  25   5     3987.19     4059.82    132.03 o 
   1  25   5     2093.50     2059.44     72.32 o 
   2  25   5      527.27      438.00     51.08 o 
   3  25   5      982.91      969.49     65.33 o 
   4  25   5     1111.74     1064.66     52.39 o 
   5  25   5       52.34       -7.85     27.04 o 
   6  25   5       79.77       37.57     13.52 o 
   7  25   5     1327.09     1268.98     59.78 o 
   8  25   5      206.62      179.09     21.32 o 
   9  25   5     7612.42     7554.46    276.09 o 
  10  25   5        3.23      -16.51     42.86 o 
  11  25   5      103.77       75.48     32.94 o 
  12  25   5      303.86      369.91     42.49 o 
  -5  26   5      277.57      313.08     66.61 o 
  -4  26   5     1650.09     1632.99    122.83 o 
  -3  26   5      324.60      327.85     72.12 o 
  -2  26   5     4243.19     4314.12    201.72 o 
  -1  26   5       11.80       31.38     17.10 o 
   0  26   5      335.01      307.88     35.34 o 
   1  26   5      208.10      149.88     34.44 o 
   2  26   5      593.23      536.93     55.88 o 
   3  26   5     7970.05     7826.30    206.93 o 
   4  26   5       87.93       90.60     27.82 o 
   5  26   5     2156.61     2104.54     64.25 o 
   6  26   5       27.74      -12.48     12.48 o 
   7  26   5      594.71      630.42     64.88 o 
   8  26   5      102.31      119.29     33.87 o 
   9  26   5       58.11       63.42     49.52 o 
  10  26   5        6.18       22.01     43.44 o 
  11  26   5     2506.63     2491.13    138.20 o 
  12  26   5       19.91       -1.74     43.44 o 
  -4  27   5      623.06      525.40     78.49 o 
  -3  27   5       51.99       34.75     55.61 o 
  -2  27   5      748.47      783.49     89.50 o 
  -1  27   5     5368.74     5762.09    244.09 o 
   0  27   5      123.21      187.67     61.98 o 
   1  27   5      132.09       74.39     27.45 o 
   2  27   5      182.72      214.87     47.49 o 
   3  27   5       38.15       42.27     59.80 o 
   4  27   5       16.68       55.86     24.88 o 
   5  27   5     1105.04     1121.35     49.03 o 
   6  27   5      266.03      219.45     35.68 o 
   7  27   5      161.31      122.39     29.78 o 
   8  27   5        4.10        1.80     21.88 o 
   9  27   5     9512.89     9140.28    324.62 o 
  10  27   5       91.26      139.59     54.16 o 
  11  27   5      223.43      251.39     58.79 o 
  -3  28   5      153.78      226.77     61.98 o 
  -2  28   5        0.11      -23.17     51.84 o 
  -1  28   5       15.37       28.67     56.47 o 
   0  28   5       85.48      -35.04     50.39 o 
   1  28   5      795.23      711.21     64.09 o 
   2  28   5     1159.72      966.73     95.74 o 
   3  28   5     1029.50     1105.45    123.69 o 
   4  28   5       51.26       57.62     27.30 o 
   5  28   5     5964.29     5826.29    156.18 o 
   6  28   5       55.70       32.74     41.70 o 
   7  28   5     1075.07     1016.25     66.33 o 
   8  28   5      353.41      304.16     31.50 o 
   9  28   5      433.32      536.68     78.49 o 
  10  28   5      359.07      319.75     65.46 o 
  -2  29   5     1010.06      951.82    103.12 o 
  -1  29   5      408.03      312.51     75.30 o 
   0  29   5      307.46      216.06     67.19 o 
   1  29   5     1020.95     1010.84     74.03 o 
   2  29   5      800.36      827.20     70.15 o 
   3  29   5     4174.33     4211.87    147.76 o 
   4  29   5      217.32      288.39     75.30 o 
   5  29   5      748.54      751.66     55.95 o 
   6  29   5      324.08      302.57     39.80 o 
   7  29   5     1691.25     1685.87     96.03 o 
   8  29   5      401.30      461.75     69.22 o 
   9  29   5      159.88      161.32     58.79 o 
  -1  30   5     1963.57     2024.46    147.46 o 
   0  30   5      198.88      250.23     76.17 o 
   1  30   5     3135.75     3240.44    181.39 o 
   2  30   5        4.40       15.74     80.66 o 
   3  30   5       36.56       -9.28     41.47 o 
   4  30   5      948.80      967.15     73.63 o 
   5  30   5      821.84      817.19     57.62 o 
   6  30   5      320.58      283.51     46.77 o 
   7  30   5      843.19      825.09     54.81 o 
   8  30   5      190.64      197.68     29.19 o 
   2  31   5      565.74      618.99     66.85 o 
   3  31   5      180.02      161.68     48.90 o 
   4  31   5       29.73       25.31     43.61 o 
   5  31   5     2422.69     2529.66     99.41 o 
   6  31   5      337.40      411.39     45.57 o 
  -6 -28   6     4332.98     4476.60    214.47 o 
  -5 -28   6        8.35        2.02     30.35 o 
  -4 -28   6      510.44      453.64     47.23 o 
  -3 -28   6        1.32        3.76     61.98 o 
  -2 -28   6     1579.12     1847.17    103.63 o 
  -1 -28   6      493.30      445.16     60.24 o 
  -8 -27   6      988.63      976.14     97.90 o 
  -7 -27   6      312.98      308.89     50.83 o 
  -6 -27   6     1213.44     1234.97     63.47 o 
  -5 -27   6       67.29       98.09     31.93 o 
  -4 -27   6      999.25     1030.18     74.59 o 
  -3 -27   6      202.90      202.44     69.51 o 
  -2 -27   6     1367.83     1455.82     92.26 o 
  -1 -27   6      325.17      392.89     59.49 o 
   0 -27   6     1425.40     1546.31    135.28 o 
   1 -27   6       40.92       -1.16     55.89 o 
  -9 -26   6       90.56       41.70     54.74 o 
  -8 -26   6       79.39       71.53     58.21 o 
  -7 -26   6       69.05       66.65     15.30 o 
  -6 -26   6      494.02      533.66     75.01 o 
  -5 -26   6       97.99       75.51     32.59 o 
  -4 -26   6     1542.58     1608.70     78.03 o 
  -3 -26   6      310.72      342.11     52.01 o 
  -2 -26   6      898.88      873.28     95.15 o 
  -1 -26   6      932.31      988.25     89.50 o 
   0 -26   6     3230.49     3237.71    128.87 o 
   1 -26   6        5.19      -51.55     51.55 o 
   2 -26   6      225.74      168.27     64.30 o 
 -10 -25   6     1225.22     1192.28    103.99 o 
  -9 -25   6       90.67      103.10     52.71 o 
  -8 -25   6        1.42      -40.55     47.21 o 
  -7 -25   6      332.28      316.77     21.08 o 
  -6 -25   6      442.96      446.70     39.54 o 
  -5 -25   6      119.87      112.53     32.85 o 
  -4 -25   6     1710.24     1734.48     78.78 o 
  -3 -25   6       62.71       50.02     28.48 o 
  -2 -25   6     4969.74     5103.77    161.62 o 
  -1 -25   6        0.83      -45.47     45.47 o 
   0 -25   6     6428.24     6920.16    219.34 o 
   1 -25   6      172.91      123.09     60.53 o 
   2 -25   6      774.62      761.48     90.08 o 
   3 -25   6       46.08      -23.46     50.97 o 
   4 -25   6     1591.90     1617.61    128.04 o 
 -10 -24   6      418.70      500.48     71.83 o 
  -9 -24   6      397.11      390.13     65.17 o 
  -8 -24   6       51.96       47.79     50.39 o 
  -7 -24   6        6.25       12.18     14.81 o 
  -6 -24   6    18459.43    18636.87    317.59 o 
  -5 -24   6      147.96      157.34     69.36 o 
  -4 -24   6     5659.69     5489.15    119.04 o 
  -3 -24   6      274.53      240.88     26.58 o 
  -2 -24   6        4.75       17.14     36.78 o 
  -1 -24   6        9.64        1.30     36.53 o 
   0 -24   6     4429.41     4510.17    237.67 o 
   1 -24   6        1.45      -47.50     47.50 o 
   2 -24   6      555.71      587.96     86.31 o 
   3 -24   6       58.52       -5.50     53.58 o 
   4 -24   6     1696.90     1803.92    135.00 o 
   5 -24   6      277.75      297.44     72.41 o 
 -11 -23   6      143.49      178.25     37.37 o 
 -10 -23   6     5201.41     5279.72    147.18 o 
  -9 -23   6        1.10       22.30     47.50 o 
  -8 -23   6      773.61      696.60     77.63 o 
  -7 -23   6        2.04       -0.29     12.42 o 
  -6 -23   6     3620.37     3750.52     84.21 o 
  -5 -23   6       26.73       58.52     26.05 o 
  -4 -23   6     5477.81     5366.19     92.57 o 
  -3 -23   6       29.86       -1.25     18.84 o 
  -2 -23   6       15.57      -25.20     30.46 o 
  -1 -23   6       14.61        9.07     33.93 o 
   0 -23   6     1508.18     1470.88     88.50 o 
   1 -23   6      387.77      305.33     33.25 o 
   2 -23   6       30.35       27.87     21.53 o 
   3 -23   6      591.68      515.85     81.10 o 
   4 -23   6      118.38       46.63     55.90 o 
   5 -23   6     1547.76     1577.34    122.83 o 
   6 -23   6     1139.33     1104.78    105.73 o 
 -12 -22   6      889.37     1097.49     86.90 o 
 -11 -22   6        3.60       22.49     29.77 o 
 -10 -22   6     3326.12     3286.33    108.35 o 
  -9 -22   6      913.08      892.36     57.55 o 
  -8 -22   6      218.72      191.57     33.44 o
[truncated: 1,282,052 more chars]
